# Supplementary material for: Kidney Allograft Function Is a Confounder of Urine Metabolite Profiles in Kidney Allograft Recipients
Source: Metabolites. 2021 Aug 11;11(8):533. doi: 10.3390/metabo11080533 (PMC8399888; doi:10.3390/metabo11080533)
Supplement: Supplementary file 1 [file metabolites-11-00533-s001.zip]

Archive with 4 entries (3 files):
- metabolites-1281040-supple/
- metabolites-1281040-supple/Table S1.pdf
- metabolites-1281040-supple/Table S2.pdf
- metabolites-1281040-supple/Tables S3-6.xlsx
