# Supplementary material for: Kidney Allograft Function Is a Confounder of Urine Metabolite Profiles in Kidney Allograft Recipients
Source: Metabolites. 2021 Aug 11;11(8):533. doi: 10.3390/metabo11080533 (PMC8399888; doi:10.3390/metabo11080533)
Supplement: Supplementary file 1 [file metabolites-11-00533-s001.zip › metabolites-1281040-supple/Tables S3-6.xlsx]

## Sheet: legend
Supplementary tables for Suhre et al., "Kidney Allograft Function Is a Confounder of Urine Metabolite Profiles in Kidney Allograft Recipients"
Table S1	Characteristics of Kidney Transplant Recipients	provided as WORD document
Table S2	Kidney Allograft Biopsy Associated Parameters and Banff Histology Scores	provided as WORD document
Table S3	Metabolomics data as used as input to the limma analysis	this file
Table S4	Metabolite annotations	this file
Table S5	Sample annotations	this file
Table S6	Summary statistics (limma, selected contrasts)	this file

## Sheet: Table S3
COMP_ID / SAMPLE_ID	WCQA-03260	WCQA-03262	WCQA-03263	WCQA-03266	WCQA-03267	WCQA-03268	WCQA-03269	WCQA-03273	WCQA-03274	WCQA-03275	WCQA-03276	WCQA-03277	WCQA-03279	WCQA-03280	WCQA-03281	WCQA-03283	WCQA-03284	WCQA-03285	WCQA-03287	WCQA-03290	WCQA-03291	WCQA-03292	WCQA-03293	WCQA-03294	WCQA-03295	WCQA-03297	WCQA-03298	WCQA-03299	WCQA-03300	WCQA-03301	WCQA-03302	WCQA-03304	WCQA-03305	WCQA-03306	WCQA-03307	WCQA-03308	WCQA-03309	WCQA-03310	WCQA-03312	WCQA-03314	WCQA-03315	WCQA-03316	WCQA-03317	WCQA-03318	WCQA-03319	WCQA-03320	WCQA-03321	WCQA-03322	WCQA-03325
48761	3.34009	-2.18968	-3.28209	0.508327	2.23109	2.82511	2.36084	-2.43362	2.407	1.98958	-1.71028	1.66116	3.61699	-5.73312	-5.08314	-0.77868	2.44358	1.44689	2.72041	-2.24948	1.02659	-0.111228	-1.04633	2.03252	0.541019	1.68518	-0.735524	-2.53199	0.40414	-4.22432	-4.05649	-1.44222	-1.91757	-0.981366	2.07108	2.47993	2.33211	-0.89835	0.147176	-2.99769	-2.47313	-5.73312	-2.58814	-1.8135	-0.447328	-3.88683	-0.860138	2.72264	-1.09758
48762	3.34383	-2.13416	-1.70322	0.70496	1.8007	1.8069	2.28383	-2.13226	1.95088	1.63413	-0.507173	1.82073	3.43312	-5.08804	-4.04931	0.480265	1.91158	-1.87726	3.07284	-0.712646	1.59417	0.321582	-1.36885	2.20814	0.174406	2.11972	-0.448312	-0.921663	0.879863	-4.37782	-3.49818	-1.36699	-0.526992	-0.177719	2.28685	2.25514	1.59436	0.245131	1.13685	-1.63801	-0.940091	-5.16877	-1.02562	-5.23786	-0.657218	-2.32121	-0.213069	2.42996	-1.14912
34404	3.00845	-6.94786	-0.433818	-1.6295	-6.94786	1.29042	2.6076	-1.88151	0.88409	-6.94786	-1.68687	3.59992	0.614851	-3.08192	-0.571536	-0.092494	0.517528	-1.74565	-1.27056	1.45854	0.73266	-0.511074	-3.8039	0.372841	1.85228	1.26897	0.726221	2.02751	-0.445755	-2.63756	-3.88257	0.192952	1.08182	2.29384	0.209765	2.10554	0.384602	0.913263	-2.08559	1.45744	-2.22837	-0.812992	-1.29903	-6.94786	0.167743	-1.74516	-0.642279	1.58761	-2.66566
32391	2.84531	-6.42973	-2.11216	-0.582512	-6.42973	0.366364	1.75775	-4.44536	-0.63958	-4.78389	-3.36736	2.1979	1.69777	-2.17007	0.216113	-1.16262	0.0812033	-6.42973	-1.41004	1.18872	-0.492281	-0.687335	-2.74952	0.659285	1.18884	1.23291	1.19087	1.84374	-0.799872	-1.47033	-4.72166	0.614757	0.435522	1.96492	0.135404	1.06454	-0.559154	1.75121	-0.37501	2.62016	-1.49859	-1.48479	-0.277534	-4.91267	0.199751	-2.15136	-0.622376	1.21444	-2.57004
20675	1.70593	0.886901	0.322966	1.45686	0.435202	-5.00694	0.927972	-2.48681	1.23358	-1.33206	-5.00694	-0.00476877	-5.00694	0.291132	-2.40507	-5.00694	-2.0386	-5.00694	-5.00694	0.553852	0.793355	-5.00694	0.319155	-5.00694	-0.567468	-0.590962	-0.934014	-5.00694	1.57405	-3.89539	-0.732404	-2.64115	-0.0146453	-0.0146453	0.278936	-2.92467	-1.5632	0.393746	-5.00694	-1.62772	0.754973	-2.60472	-0.468931	-3.46753	-0.14417	-1.88843	1.07854	0.405775	0.246469
21049	2.64455	0.4336	-1.24469	2.02765	0.81836	-1.2365	1.18555	-1.82317	0.264236	0.876095	-4.05889	0.751978	1.00619	-4.38383	-0.414653	0.268554	1.00209	0.62854	-4.00462	-0.410045	-1.75828	1.99443	1.36709	1.19793	-0.546667	2.45917	-0.0484122	0.031254	0.420725	0.729183	-2.84996	-0.817816	0.798175	0.163112	0.251689	1.08882	-1.71738	0.472176	0.067914	0.261832	-1.14624	-1.26153	-4.15072	-3.70275	0.255803	-3.43284	2.65572	0.737946	0.0817487
34400	2.77231	-4.51293	-1.10036	-0.734803	-8.58727	0.896621	1.7267	-4.29053	-0.184916	-3.77794	-1.80692	2.15157	1.90931	-2.51128	0.473215	-0.8879	0.631244	0.137635	-0.75755	1.50203	-0.971431	-0.350522	-3.15972	0.611361	1.92611	1.09444	2.0553	2.00863	-0.387034	-3.0505	-3.03505	0.885496	0.86995	1.64044	0.439357	1.16215	-0.905359	1.72879	-1.61883	2.4095	-1.32446	-0.855954	-0.763171	-4.4112	0.599032	-1.29442	0.181548	1.42169	-1.39745
40506	0.1644	0.465295	1.46409	0.875072	0.43328	-0.313656	0.309642	-1.93346	-0.755356	-0.421206	-2.96691	0.35321	1.64699	-0.36012	0.101112	-0.0434972	-0.830588	2.49511	0.0367495	-2.96691	-0.285425	0.394953	0.895225	0.0209111	0.964214	-0.456999	0.698041	-0.175436	-0.154891	1.09173	1.01528	-1.25877	0.0179219	-0.225498	-0.680613	-1.07279	-0.964939	-1.03564	-0.759502	-1.02709	-0.38289	-0.565972	0.322505	0.052555	-0.160685	1.06702	-0.838048	-0.110293	-0.441438
1527	1.09849	-0.724039	-0.877791	-0.254461	0.619742	0.453333	0.078883	-0.307751	-0.190833	0.757535	-1.94786	-0.0316512	0.346985	-0.482372	0.038998	-0.0575418	-0.728813	1.5724	0.690372	0.898092	-0.724039	-0.0511002	0.215741	-0.405451	-0.318506	-0.283668	-0.163914	0.750521	0.229711	-0.83908	-1.49533	-0.837274	0.311736	0.388686	1.40898	-0.627939	0.0863762	0.205768	-0.138283	-0.448115	-0.714539	-1.5043	-0.731206	-1.5245	0.56774	0.993348	-0.697827	-0.0497556	0.311154
48114	1.03358	2.8588	1.60654	2.01831	0.834549	0	-1.13733	-3.22972	-1.32049	-0.331336	-3.72166	-0.540568	1.2383	0.805953	-0.12312	0.00489684	-1.15329	0.59827	0.40174	-0.0044793	1.43579	0.497842	-0.90158	-2.0948	-0.650635	0.273456	1.65732	-0.000144277	-1.31186	0.600175	-0.293182	-1.74034	-1.69245	-1.86881	-0.341354	-1.69106	-1.80743	0.0197731	-1.69059	0.486869	-0.0347513	-0.274913	-0.669097	2.8267	-1.01042	1.18301	-0.0964989	-1.38496	-0.757794
43831	1.3309	-0.302404	-1.0499	-0.98736	0.774671	0.339479	-0.348133	-0.602745	0.0203422	-0.227354	-1.79086	0.615699	0.664028	0.870503	-0.0153742	-0.690824	-0.826233	2.77964	0.927517	1.0155	-1.00318	-0.851001	0.866156	-0.321748	-0.177719	-0.486812	0.213254	0.00920383	-0.352732	-0.215412	-0.962688	0.833254	0.186374	0.111966	1.03717	-0.0972704	-0.305253	0.531469	-0.137807	0.683023	0.465609	-2.44693	0.248049	-2.8879	0.620399	2.08559	0.123269	-0.310611	0.338453
30460	-0.267948	-0.198262	-0.017271	0.0802483	0.398679	-0.075672	-0.602964	-1.12501	0.242694	-0.260152	-2.44693	-0.536587	0.620305	-0.11904	-0.412923	-0.652901	-0.743231	-2.42973	-0.319586	-0.0147911	0.184978	-0.675305	0.340619	-1.02503	-0.1181	0.102457	-0.749766	0.213378	0.0924781	-0.285952	-0.915936	-0.453241	-0.374449	-0.222296	0.83875	0.402722	-0.376695	0.249991	0.50853	0.776946	-0.22516	-0.966348	0.266157	-1.51087	0.0706641	0.24817	0.193583	-0.340989	0.377735
32350	0.566864	0.691713	-0.95288	0.384713	0.985063	-0.413884	-0.109514	-1.31725	-1.32807	-0.809954	-2.25912	0.219463	0.550507	1.59856	-0.00101024	0.414677	-0.683854	0.588996	0.754374	-0.474933	0.0346383	-0.479754	-0.21625	0.490981	-1.25705	0.0639171	2.2964	-0.634419	-0.129892	-0.326986	0.166073	-1.44575	0.39605	-0.375572	0.844225	-0.598151	-2.66475	0.203013	-1.35919	0.575893	-0.628385	-0.791857	-0.571107	0.281431	0.353097	0.729357	-1.04186	-0.252742	-0.503896
27665	0.0394192	-1.23175	-0.314374	-0.504509	1.44249	0.228603	-0.151042	-1.1156	0.485633	0.125122	-3.1078	1.14006	-0.249479	-0.0481139	-1.26916	-0.885233	-0.0191704	1.97324	1.12433	-0.185245	0.496616	-0.280159	2.14639	1.37629	0.0652966	-0.186229	-0.959879	0.0173518	0.306379	0.0943712	-0.85048	-0.605815	0.980757	-0.0563412	0.197111	-1.265	0.0532504	-0.170881	0.177089	-0.172669	-3.41889	-0.93071	-0.094033	0.188528	0.473008	0.767655	-1.34777	0.315566	-1.26673
34395	3.12141	-2.19826	-0.658128	0.104471	-1.0026	-0.548565	1.81775	-3.24195	-1.1472	-2.25291	-3.28209	1.95338	1.90908	-1.3317	0.495388	0.61372	1.06385	1.01977	0.439251	0.382501	0.0622599	0.469052	-1.33606	1.10205	1.95769	0.0102069	1.87212	1.37418	-0.776701	-2.25912	-2.58208	0.793188	0	1.72727	0.533563	1.63831	-0.668639	1.51778	-1.68362	2.31571	-1.29124	-0.993092	-0.34172	-1.64928	-0.202904	-1.02239	0.197236	1.33514	-1.47193
34389	2.26604	-5.28771	-3.16877	-2.20956	-3.12029	0.692874	2.59937	-1.77992	0.985938	-1.37295	-1.11622	2.47054	0.858538	-4.03505	-0.255839	0.0166389	0.0304067	-5.28771	-1.55597	1.62115	0.663117	-1.10843	-2.486	1.01963	1.80103	0.931456	-2.30329	2.92526	0.128557	-1.7824	-5.28771	2.03362	2.14127	3.69889	1.83374	2.87515	0.566377	2.81822	0.753605	2.77459	-1.66475	-1.49167	0.921817	-5.28771	0.860129	-3.72356	0.366812	2.88329	-1.47113
52462	-3.57863	3.57333	-1.03091	-0.63958	-0.156177	-3.57863	-2.38383	-3.57863	-3.57863	-3.57863	-3.57863	1.06039	-3.57863	-0.730488	-3.57863	-3.57863	-3.57863	2.23131	-3.57863	-3.57863	-3.57863	-3.57863	-3.57863	-0.0779544	-3.57863	-3.57863	0.310922	-3.57863	-3.57863	-3.57863	-3.57863	-3.57863	-3.57863	-3.57863	-3.57863	-3.57863	-3.57863	-3.57863	-3.57863	-3.57863	-3.57863	6.50978	-1.13892	-3.57863	-3.57863	-3.57863	-3.57863	-0.393274	-3.57863
42446	-3.76611	5.80772	0.523763	1.07286	1.85483	-2.41658	0	-3.74662	-3.76611	-3.76611	-3.4112	2.678	-2.0523	0.647453	-0.584241	0.0194884	-3.76611	4.78771	-3.76611	-2.00289	-3.76611	-1.79186	-0.381573	1.59875	-0.725947	-3.76611	1.52787	-1.84996	-1.95344	0.916324	0.221815	-3.76611	-3.76611	-1.15008	-0.657445	-1.54498	-3.76611	-3.76611	-3.76611	0.0836559	-1.5632	7.98353	0.92372	-1.10315	-0.788116	-3.76611	-1.97143	1.11636	-1.6295
52461	-3.26673	4.35817	-0.39479	0.160275	1.00569	-3.26673	-3.26673	-3.26673	-3.26673	-3.26673	-3.26673	1.39006	-2.42508	-3.26673	-1.31941	-3.26673	-3.26673	4.46862	-3.26673	-1.96297	-3.26673	-3.26673	-3.26673	-0.207561	-3.26673	-3.26673	0.88409	-3.26673	-3.26673	-3.26673	-0.528032	-3.26673	-3.26673	-3.26673	-2.0052	-3.26673	-3.26673	-3.26673	-3.26673	-0.600555	-3.26673	7.11443	0.2529	-3.26673	-1.96466	-3.26673	-3.26673	-1.1131	-3.26673
33955	-3.04454	0.447421	-3.04454	-3.04454	-3.04454	-3.04454	-3.04454	-3.04454	-3.04454	-3.04454	-3.04454	-0.282088	-3.04454	-3.04454	-3.04454	-3.04454	-3.04454	3.71551	-3.04454	-3.04454	-3.04454	-3.04454	-3.04454	-3.04454	-3.04454	-3.04454	-3.04454	-3.04454	-3.04454	-3.04454	-3.04454	-3.04454	-3.04454	-3.04454	-3.04454	-3.04454	-3.04454	-3.04454	-3.04454	-3.04454	-3.04454	5.94193	-1.38383	-3.04454	-3.04454	1.62644	-3.04454	-3.04454	-3.04454
52452	-3.39138	4.52757	-1.26327	-0.500422	0.728661	-3.39138	-3.39138	-3.39138	-3.39138	-3.39138	-3.39138	1.83103	-3.39138	-0.708161	-3.39138	-2.20956	-3.39138	4.13659	-3.39138	-3.39138	-3.39138	-3.39138	-3.39138	0.388906	-3.39138	-3.39138	0.0844725	-3.39138	-3.39138	-3.39138	-0.956796	-3.39138	-3.39138	-3.39138	-3.39138	-3.39138	-3.39138	-3.39138	-3.39138	-1.57648	-3.39138	7.12488	0	-3.39138	-2.30757	-3.39138	-3.39138	-0.112475	-3.39138
47135	-6.60121	-1.38571	-0.170069	0.659011	2.03051	-1.81097	1.11143	-1.9885	-2.23582	0.926531	-1.95121	-2.12281	-1.08498	1.30422	0.817869	1.74028	-2.2863	-6.60121	1.84427	0.268434	0.735955	2.18333	2.35293	-2.38534	-1.47273	-0.353837	-3.35845	1.80459	-5.40507	0.894527	-1.57476	0.761796	0.305562	0.3122	1.38703	-2.51128	-0.923578	-2.08192	1.05457	-4.61176	0.341303	0.280362	0.45386	-2.25705	-1.8895	-3.37782	-4.10036	-0.588791	-1.9686
38167	-2.61176	-2.61176	-2.61176	-2.61176	2.13159	-1.08009	-2.61176	-0.921117	-1.14912	-1.98336	-2.14497	-0.596405	-0.576691	-2.61176	-2.61176	1.64136	-2.61176	-2.61176	-0.0424568	1.77615	-0.199752	-2.61176	0.626673	-2.61176	0.241962	-0.369408	-2.61176	-2.61176	-2.61176	-2.61176	-2.61176	0	-2.61176	-2.61176	1.75129	-1.64521	0.426962	-2.61176	-1.31258	-2.61176	-2.61176	-2.61176	-2.61176	-2.61176	-2.61176	-0.458386	-2.61176	-0.311327	-1.2716
44644	-2.46275	-2.46275	-2.46275	-2.46275	-2.46275	-0.426044	0.284514	0.505993	-0.3946	-2.46275	-2.46275	0.253747	0.509037	-2.46275	-2.46275	-2.46275	-2.46275	-2.46275	-2.46275	2.82737	-2.46275	-2.46275	-2.46275	-2.46275	-0.28051	-0.748311	-2.46275	-2.46275	0.750263	-2.46275	-2.46275	-1.6529	1.18257	-0.0178552	4.65227	-0.866173	2.32098	-0.323191	-2.46275	-2.46275	-2.46275	-2.46275	-2.46275	-2.46275	-2.46275	0.273934	-0.30365	-2.46275	-0.741783
38168	-5.16359	-0.844251	-5.16359	-1.49777	-2.29407	-0.56043	2.79786	1.76922	-0.143532	-3.75828	0.0900404	0.123666	-5.16359	-4.91267	-1.3133	1.1111	-0.344465	-5.16359	3.34708	3.85636	1.48507	-2.12406	-0.608892	-2.42973	-0.723325	1.28422	-1.43362	1.13106	-5.16359	-3.95009	-3.45324	0.855352	1.72949	-1.65336	2.59896	-5.16359	2.46132	-0.242806	-3.25705	-5.16359	-1.49981	-0.372393	-1.93291	-3.23243	-0.438503	1.18815	-2.68316	0.249021	3.91566
47403	-0.17674	-4.06613	-4.06613	0.381616	1.34489	-1.0616	0.450802	-2.244	0.326192	2.92256	-0.742507	-0.493297	-4.06613	0.253142	-0.625044	-0.577552	-2.96353	-4.06613	1.76218	1.12592	-0.594661	-1.57218	0.36446	-4.06613	0.284869	-1.45048	-1.03623	0.833821	-4.06613	-0.231244	0.277509	0.805045	-0.695956	-1.15618	2.29637	-0.629724	-1.35071	-0.580569	3.67567	0.849439	1.04236	0.126444	-0.147841	-4.06613	-0.701811	-0.316348	-4.06613	-0.0136255	-0.179678
1553	-1.73121	-1.73121	-1.73121	-1.73121	-1.73121	-1.73121	-1.73121	-1.73121	0.481816	-1.73121	-1.73121	-1.73121	-1.73121	-1.73121	-1.73121	-1.73121	-1.73121	-1.73121	-1.73121	-0.627494	-1.73121	-1.73121	-1.73121	-1.73121	-1.73121	-1.73121	-1.73121	-1.73121	-0.571536	-1.73121	-1.73121	-1.73121	-1.73121	-1.73121	-1.73121	-1.73121	-1.73121	0.890096	-1.73121	-0.267427	-1.73121	-1.73121	-1.73121	-1.73121	-1.73121	-1.73121	-1.73121	-1.73121	-1.73121
1411	-2.66018	-2.66018	-2.66018	-2.66018	-0.161976	-0.457395	-0.856998	-2.66018	-0.529697	-1.60209	-2.66018	-2.66018	-2.66018	-0.0920326	-0.094341	0.798673	-2.66018	-2.66018	1.04579	-1.32482	-2.66018	-2.66018	0.555424	-2.66018	-0.771766	0.335826	-2.66018	-0.050353	0.154454	1.0418	-2.66018	-0.473731	-2.66018	0.0528332	0.450274	-0.702046	-1.45324	0.88323	-1.12343	-2.66018	-0.300981	-0.541198	0.526069	-0.905359	1.8024	1.30346	-0.646338	-0.522012	0.173895
38276	-0.254978	1.27995	-0.643405	1.99801	1.0072	1.2781	0.440314	-1.8365	-0.0539429	-0.393842	-2.51953	1.02467	1.51106	0.496002	-0.305967	-1.40431	-0.886033	1.34113	0.0954519	0.0958569	0.209141	-0.815529	0.502942	-0.926317	0.466444	-0.436549	-0.062053	-1.95009	-0.0285576	0.394404	0.53037	0.835035	-0.618163	-0.677841	-1.13892	0.857344	-1.95904	0	-0.493703	0.116498	-0.621045	-1.89057	-2.29761	-0.535541	-0.232599	-0.216082	-0.538052	-1.46275	-0.112475
21132	0.383055	2.23579	-1.65517	-0.672543	0.656268	0.932061	3.3206	-0.867226	-0.646112	-0.156177	-2.1818	3.19084	1.11617	-0.794107	-0.552156	1.44318	-0.494109	2.17836	-0.157785	0.625832	-0.227185	0.626766	1.42293	0.349252	2.05915	-3.31761	1.02091	1.259	-3.31761	-0.442418	-0.674614	-0.732404	-0.623265	-0.538052	1.91223	2.83121	-0.0985055	0.368601	1.80112	-3.31761	-0.819343	-3.31761	-2.01859	-3.31761	-0.948419	-3.31761	-0.0596453	2.06939	-1.20224
20703	-0.906981	0.0295589	-1.44026	-0.256873	-0.617277	1.22237	0.492007	-0.711701	-2.08314	-0.39973	-3.08314	-0.232599	0.433707	-0.975113	-0.717382	-0.0779544	-1.12155	5.35194	-3.57347	-0.736966	1.02758	0.218719	0.886589	-1.70698	-0.935117	0.137766	1.0588	-1.92906	-1.82419	-1.50922	-1.91594	-3.57347	-1.36997	-0.901311	0.960882	0.407081	0.685985	-1.33534	0.590434	0.482539	-0.77152	-3.57347	-1.86933	0.972987	-0.652448	-1.30258	-2.02444	-1.3737	0.337768
35892	1.25641	0.000576963	-1.55979	-0.752437	3.65589	1.33113	0.854075	-1.50022	2.02744	1.73361	-1.22432	-0.509635	1.88717	-0.0152284	-0.956796	-1.309	0.481816	3.76378	0.0464212	-1.0502	-0.0218044	-1.20623	-0.855431	1.38676	1.21599	0.65892	-0.678072	-2.92906	1.05728	-3.69339	-1.74178	-0.897006	-0.467733	0.214622	0.969749	-0.14003	1.92056	-0.417155	-0.364942	-0.614182	-0.908063	-3.69339	-3.22702	-3.00462	0.243547	-2.1623	-0.811979	-1.09326	-0.427789
42975	-1.78637	-1.78637	-1.78637	-1.78637	-1.78637	-1.78637	-1.78637	-1.78637	-1.78637	0.402067	-1.78637	-1.78637	-1.78637	-1.78637	-1.78637	-1.78637	-1.78637	4.4005	-1.78637	-1.78637	-1.78637	-1.78637	-1.78637	-1.78637	-1.78637	-1.78637	-1.78637	-1.78637	-1.78637	-1.78637	-1.78637	-1.78637	-1.78637	-1.78637	-1.78637	-1.78637	-1.78637	-1.78637	-1.78637	-1.78637	-1.78637	-1.78637	-1.78637	-1.78637	-1.78637	-1.78637	-1.78637	-1.78637	-1.78637
48580	-1.96973	-4.70651	-1.57175	0.32435	3.01799	-2.58294	-1.81249	0.589572	2.46501	1.36328	-1.11279	-1.37146	2.58441	-2.08927	-1.03949	0.322505	-2.48197	-4.70651	0.652693	1.12618	-0.893786	-0.967758	1.19912	-1.83856	-0.71762	-0.166665	-0.459179	1.60236	-4.70651	0.336169	-1.82777	1.56194	0.0984196	0.151599	1.50411	-3.00231	0.871686	-2.39138	-1.39025	-0.109359	-0.445951	-1.37183	0.909965	-1.71549	1.61659	-4.70651	-0.941199	-1.64341	1.29125
6146	-1.49411	-0.828025	-1.65199	-0.881507	-0.809196	1.02843	1.57725	1.55125	0.913186	0.488104	-0.26067	0.0852887	0.1644	-0.762436	0.207143	0.235114	-2.75828	-3.64025	-0.20224	0.460376	0.7433	-2.41735	0.398569	-0.552791	0.502942	0.495491	-1.42895	1.09977	-0.447328	-1.22061	-1.19363	-0.47313	0.91831	1.85854	2.41627	1.56803	0.757365	0.0621217	1.28688	-0.348317	0.367036	-1.18148	0.287945	-2.05709	-0.694788	-1.50349	0.0556122	-0.139713	1.12651
43343	-2.42275	-2.42275	-2.42275	-2.42275	-2.42275	-0.860661	-2.42275	-1.0905	-1.04484	0.461109	-2.42275	1.10521	-2.42275	-2.42275	-2.42275	-2.42275	-2.42275	-2.42275	-2.42275	0.399663	-2.42275	-2.42275	-2.42275	-2.42275	0.704606	-2.42275	-2.42275	-2.42275	-2.42275	-2.42275	-2.42275	-0.000288568	0.286171	-2.42275	-0.204067	-0.166503	1.47607	-1.10284	0.436375	-2.42275	-2.42275	-1.29584	-2.42275	-2.42275	-2.42275	-2.42275	-2.42275	-2.42275	-0.203901
43266	0.678072	-0.847103	-0.800124	1.85683	2.77907	-2.2304	-4.44536	0	1.67423	0.0146409	-1.91159	-0.880445	3.21931	-0.331699	-0.01552	-2.4243	-2.52699	0.757621	-0.305075	-0.312223	-2.59335	0.382059	1.30387	-1.21357	-0.0312088	-0.476137	1.34528	1.48579	-3.24469	1.04789	0.595313	1.14958	0.984115	-0.492079	-0.249479	-2.2863	0.406428	-0.493297	-2.56235	1.66348	0.873656	0.0885487	-0.822401	-0.991083	1.91242	-3.16488	-1.4274	-1.50512	0.745969
52935	-0.500422	-0.500422	-0.500422	-0.500422	-0.500422	-0.500422	-0.500422	-0.500422	-0.500422	-0.500422	-0.500422	-0.500422	-0.500422	-0.500422	-0.500422	-0.500422	-0.500422	-0.500422	-0.500422	-0.500422	-0.500422	-0.500422	-0.500422	-0.500422	-0.500422	-0.500422	-0.500422	-0.500422	-0.500422	-0.500422	-0.500422	-0.500422	-0.500422	-0.500422	-0.500422	-0.500422	-0.500422	-0.500422	-0.500422	-0.500422	-0.500422	-0.500422	-0.500422	-0.500422	-0.500422	-0.500422	-0.500422	-0.500422	-0.500422
36847	-3.40049	-3.40049	-3.40049	-3.40049	-3.40049	1.11763	2.25199	-3.40049	-3.40049	-3.40049	-3.40049	-3.40049	-3.40049	-3.40049	-3.40049	-3.40049	-3.40049	-3.40049	-3.40049	-1.27334	-3.40049	-3.40049	-3.40049	-3.40049	-3.40049	-3.40049	-3.40049	-0.653128	-3.40049	-3.40049	-3.40049	-3.40049	-3.40049	-3.40049	-0.0682413	1.50843	-3.40049	0.473112	0.563744	-3.40049	-0.236843	-3.40049	-3.40049	-3.40049	-3.40049	-3.40049	-0.0937251	-3.40049	-3.40049
48146	-2.5547	1.04991	-2.5547	1.15387	-2.5547	-2.5547	1.81143	0.961105	-2.5547	-2.5547	-2.5547	-2.5547	-0.833156	-2.5547	-2.5547	-2.5547	-2.5547	1.46608	-0.841922	-0.649503	-2.5547	-2.5547	-2.5547	-2.5547	-2.5547	-1.80591	-0.76048	-1.62549	-0.346665	-2.5547	-2.5547	-0.174947	-2.5547	-2.5547	-2.5547	1.97159	3.24685	-2.5547	-2.5547	-2.5547	-2.5547	-2.5547	-2.5547	-2.5547	-2.5547	-0.710048	-0.322108	-1.71501	-1.4309
36746	2.1791	1.50686	-1.82368	-2.25912	-2.25912	-2.25912	-2.25912	-2.25912	-1.28912	-2.25912	-2.25912	-2.25912	-2.25912	-2.25912	-2.25912	-2.25912	-2.25912	2.71376	0.473839	-2.25912	0.237931	-2.25912	-2.25912	-2.25912	-2.25912	-0.514779	-2.25912	-2.25912	-0.115441	-2.25912	-2.25912	-2.25912	-2.25912	-2.25912	-0.224486	0.129876	1.11989	-2.10098	-1.00578	0.816149	-1.27788	3.2209	-2.25912	0.00417776	-0.998558	1.54359	-0.342634	-2.25912	0.874994
33173	-4.77992	5.70836	3.54849	-2.65381	-1.16747	-2.17267	-1.59684	1.20571	-4.3133	-0.330973	-5.71786	-2.52866	2.49124	-0.434988	7.43528	3.0738	-4.47393	-5.71786	8.53917	-2.69806	6.17831	5.21494	-1.84632	-5.71786	-3.14433	3.4122	6.48776	1.43936	-5.2709	-1.29371	5.67449	-1.85204	-1.80894	0.616358	3.22982	-1.99252	-5.71786	-5.65836	-2.90725	-1.20025	-3.91921	4.09991	-2.82113	5.70061	-3.11154	8.10618	6.52653	-3.64747	5.09543
31934	-0.345015	0.157561	-0.508198	0.210264	1.27286	0.0144981	-0.733843	-1.80642	0.0116388	0.241474	-2.93016	-0.68571	1.30574	0.647268	0.210888	0.665666	-0.974829	1.21014	1.20364	-1.0221	-0.611755	-0.480961	0.9151	-0.416577	-0.160363	-0.693854	1.31921	-0.507173	0.40719	-0.393084	0.318809	0.10608	-1.35439	0.0993625	-0.319406	-0.495125	-0.683854	-0.70934	-0.026352	-0.094033	-0.942584	-0.25808	-0.471529	-0.242294	0.849519	0.602552	-0.8604	-0.609552	-0.347032
52281	0.183582	0.419539	-0.679227	0.65471	0.712904	-0.184425	-0.3876	-1.55089	0.332851	-0.117161	-2.26257	-0.204067	-1.4185	0.245252	0.447632	-0.281562	-1.23991	-1.80844	0.358284	-0.284019	-0.189845	-1.1367	0.267116	-1.35808	-0.251539	0.0437644	-0.830588	-0.989363	-0.246224	-0.456999	-0.41754	-0.437721	0.680504	-0.159718	0.268075	-1.20923	0.068602	0.110096	0.167101	0.52677	-0.273169	1.07581	0.00776959	-2.2856	0.133958	-0.670475	0.1149	-2.20889	-0.432844
52294	1.16292	1.20727	-0.932912	-0.4856	0.157044	-0.46953	-0.0644648	-2.12595	-0.0165412	-1.27858	-1.08957	0.393087	2.04642	-0.831101	1.15309	-0.481566	-0.358639	2.65823	1.25683	-0.144648	0.30381	-1.04484	-2.30401	0.861479	1.05415	-0.0966532	-0.2124	-0.760235	-0.973129	-0.572394	-1.79636	-0.180659	0.381948	0.293959	-0.690358	-1.32265	0.656725	0.345737	-0.942584	0.561693	0.357608	0.575119	0.605684	0.526369	0.0935602	0.0263043	-0.570036	-1.05469	-0.315271
18281	0.547351	-1.75147	-2.04394	-0.3485	2.1147	-0.54372	0.878294	-1.85308	1.92934	4.0471	-1.84166	0.547055	-0.105163	2.36726	-1.00115	-1.75244	-2.8879	-0.0746082	-2.10346	0.491802	6.62719	-1.71833	-0.208561	-1.56362	0.0676387	4.05779	-2.37407	0.230818	0.0874628	-1.45206	0.771632	-0.794858	0.602742	-0.789611	-0.513337	2.02913	-0.351074	1.24074	0.00920383	1.00072	0.971737	-0.82521	-1.97313	-1.77744	0.190678	6.04419	2.32187	-0.96804	-0.98593
22036	-1.6579	-1.6579	-1.6579	-1.6579	-1.6579	-0.308109	-1.6579	-1.6579	-1.6579	-1.04633	-1.6579	2.56801	0.708938	-1.6579	-1.6579	-1.6579	-1.6579	-1.6579	-1.6579	1.94856	-1.6579	-1.6579	-1.6579	-1.6579	-0.68177	-1.6579	-1.6579	-1.6579	-1.6579	-1.6579	-1.6579	-1.6579	-1.6579	0.431463	-1.6579	-1.6579	3.9179	-1.6579	-0.848921	-1.6579	-1.074	-0.240077	-1.6579	-1.6579	0.798092	1.22348	-1.6579	-1.6579	-1.6579
1432	0.0409625	-2.23786	-1.10936	-0.697593	0.584866	0.125783	1.26243	-0.757062	0.0780633	0.0354832	-1.8135	0.384823	2.15082	-0.510457	-0.514161	0.0923428	-1.69572	-4.94342	0.516217	0.245131	-0.663374	-1.30365	-1.06431	-0.84918	-0.197931	0.308477	-0.483985	-0.129892	-0.167637	-0.308466	-0.510457	-0.792357	0.492622	-0.309538	0.745969	0.882917	0.462995	-0.468332	-0.2411	0.784671	0.852319	-1.13195	-0.523048	-1.78886	0.875308	0.393306	-0.550465	0.041243	0.129613
15667	-0.12312	2.2479	-0.714775	3.01284	2.84274	3.80181	-0.115285	-1.27021	0.657274	0.317188	-3.86145	-0.227861	1.04292	0.266996	0.49057	1.29678	-1.31905	4.88501	-0.574541	-0.882571	-0.237013	0.100574	1.29349	-1.736	-0.256356	-0.724039	2.81067	-0.752923	1.6628	-0.970865	-0.335335	0.146525	-1.54078	-0.213069	0.0139267	-0.58489	-0.948976	-0.201079	-0.41677	0.417488	-1.26569	0.265917	-1.86355	2.45996	-0.694788	-0.716671	-1.64386	-1.64521	0.874128
48141	0.606158	1.02361	-0.0443896	0.942233	0.476537	-0.630617	-3.46753	-1.07127	-0.714775	-0.278934	-2.33134	-0.501443	0.408821	0.344715	0.458802	-3.46753	-0.259461	1.62049	-0.392705	0.132643	-1.62327	-1.07491	-0.451859	-1.91213	0.803971	0.175812	0.421156	-1.38987	-0.812486	-0.614845	-0.37314	-0.339528	-0.38101	-0.00303285	-0.177555	-0.458188	0.611267	-0.56918	-0.381198	-0.983932	-0.654717	-0.347032	-0.822911	-0.652675	-0.115441	0.551098	-0.7556	-1.16424	0.7589
33161	-7.35698	1.02935	-0.745406	-7.35698	-7.35698	-7.35698	-7.35698	-6.29903	-7.35698	-7.35698	-7.35698	-7.35698	-1.36736	-5.20025	2.1859	-1.98793	-7.35698	-5.28209	3.43735	-7.35698	0.371726	-0.361602	-7.35698	-7.35698	-7.35698	-2.06673	2.03707	-5.68038	-7.35698	-7.35698	0.0231844	-7.35698	-7.35698	-6.45482	-3.83239	-7.35698	-7.35698	-7.35698	-7.35698	-7.35698	-7.35698	-0.921117	-7.35698	-1.04246	-7.35698	4.72603	1.9682	-7.35698	1.20614
47031	-8.48036	2.45644	-0.26708	-8.48036	-5.79586	-8.48036	-8.48036	-3.0505	-8.48036	-4.89111	-8.48036	-8.48036	-0.949812	-3.48843	4.77437	0.0251706	-8.48036	-3.20423	6.45443	-7.03978	2.59144	1.71008	-6.25429	-8.48036	-8.48036	-0.412539	4.37943	-3.02797	-8.48036	-6.45482	1.94099	-5.29903	-7.53282	-2.90401	-0.0835998	-7.07826	-8.48036	-8.48036	-8.48036	-5.23786	-8.48036	0.556307	-8.48036	3.2112	-8.48036	7.15429	3.82882	-8.48036	2.24747
48445	2.98577	1.36854	0.032383	0.730053	2.13063	0.592062	1.12075	-4.18705	0.00144197	0.389897	-3.00347	0.422448	4.4886	-4.25705	-3.88897	0.104337	2.41143	1.68361	2.00169	-3.51457	0.785509	0.121811	-1.21324	2.09326	0.121148	0.855272	1.41424	-2.71596	-0.771027	-5.3452	-1.58208	-1.9686	-2.01625	-1.83239	1.34273	1.52837	1.05158	-1.2059	-0.320306	-2.95456	-1.11841	-4.36885	-2.01859	0.333996	-0.337703	-1.65109	-0.696424	2.27316	-1.78091
45095	-0.588791	0.537445	0.672742	-0.00694161	-0.827256	-0.590962	1.63729	0.66421	-0.855954	-0.441243	-1.93401	-0.317786	-2.8997	-4.10036	0.0176369	1.81779	-0.218263	-0.420241	1.7961	0.883386	1.27017	-0.130523	1.0364	-6.76415	0.914105	-0.949533	-3.6529	0.826111	0.962512	-0.237354	-3.76611	0.0346383	0.411535	0.578794	2.34443	1.12856	-0.757794	-1.21491	-0.125006	-1.39176	0.183455	-4.24332	-0.0174171	-6.76415	-0.70934	-2.92467	-0.289827	-0.677841	0.440952
31928	0.159371	0.329525	0.120485	-0.571322	0.133958	-0.834699	-0.594443	0.225645	0.108892	-0.819343	-1.67024	-1.50471	0.438825	-0.985645	0.752577	-0.0628063	-1.38798	-2.70275	-1.15586	-0.873027	-0.937326	0.347439	0.644318	0.181802	-0.709576	0.241962	0.219215	1.37746	1.02751	0.281194	-1.5649	-0.334243	0.370276	-0.366057	0.235972	0.734916	-0.446738	0.0694272	0.453544	0.953526	0.0963968	-2.22904	-1.33606	-1.39821	0.226755	-2.70275	0.548338	-1.07157	-0.859352
37483	1.0545	-1.15811	-0.0451337	-1.09881	0.834792	-0.352179	-0.814768	-1.85308	-0.283141	0.0356239	-1.84736	0.00230647	1.07197	-0.0502036	0.0375931	0.29066	-0.0516982	0.715718	0.405557	-0.497975	-0.641829	-0.00101024	0.75369	-0.913488	0.676719	0.0485152	0.287118	-0.218095	-0.08804	0.284869	-1.07735	-0.558517	0.10675	-0.572394	0.53963	-0.542458	-0.167637	-1.34044	0.179766	0.0661236	-1.43987	-0.429926	0.0654344	-0.471329	0.397365	-1.01188	-0.914847	0.355693	-0.532616
15670	-0.653355	2.07238	-3.98393	0.706287	-0.205231	0.697596	0.163112	-2.84063	0.208392	-0.984502	-2.37932	-3.98393	-1.58122	-1.52367	1.36008	-0.903198	-0.771027	2.15108	1.2939	-3.98393	-3.98393	-3.98393	-0.0411202	-0.845028	-3.98393	-0.116848	1.73795	-0.075368	0.249627	-0.790359	-0.567468	0.290896	-3.98393	0.223299	0.214871	0.866315	-0.171531	-0.945916	1.18523	-3.98393	-0.170881	-3.98393	-3.98393	-0.0951113	-1.02356	-0.22398	0.288063	-1.17984	-0.150881
35482	0.782492	0.614286	0.730575	0.33308	0.587941	0.223423	-0.466337	-1.22735	0.00805655	0.127501	-1.8831	0.800993	0.373954	-0.70228	-0.407172	0.168514	-0.211064	0.119954	-0.617499	0.223299	0.284633	-0.202406	0.55562	-0.810713	-0.0671829	0.173383	-0.386846	-0.442222	-0.84451	-0.188529	-0.851001	0.106214	-0.190997	0.11023	0.439783	-0.561281	0.075738	-0.33898	-0.323913	0.434775	-0.577552	-0.933739	-0.299915	-0.971431	-0.464146	-0.739372	-0.291239	-0.191162	0.106214
40479	0.153935	-0.799872	0.807685	1.68293	1.83273	-0.792357	-0.57175	-0.951764	-0.30187	-0.825466	-2.53116	-0.912945	0.00475306	-1.02738	0.0482362	-0.803645	-0.710756	-3.12281	-1.52409	-1.0908	2.93308	-1.47473	2.74865	0.272382	1.02701	-1.59815	0.275841	0.402504	0.746571	1.18789	0.725174	0.686164	-0.507583	-1.13416	-0.0617519	-0.750737	-0.277359	-0.923031	1.9957	3.39546	0.449218	-0.851782	-2.3357	0.267955	-1.65381	-0.670475	-3.12281	-1.64837	-1.54625
40452	1.32066	1.50284	0.84004	0.289952	0.680144	-0.511074	-0.446345	-2.2716	-1.10905	-0.14401	-2.69526	0.374622	1.78864	0.985209	-0.200415	0.434028	-0.0315037	0.647545	-0.474733	-0.825977	-0.833156	0.00158609	-0.164561	-0.630394	0.478299	-0.729292	1.31197	-0.174947	0.108892	0.179638	0.346645	-1.052	-0.046474	-0.701342	-0.272994	-0.764886	-0.860923	-0.770289	-0.297431	-2.69526	-1.3357	0.223423	-0.762192	1.40659	-0.694555	0.736302	-1.11341	-0.427207	-1.27718
38347	0.463832	-0.426238	-1.85048	-3.03386	-3.73121	0.187894	0.790188	-0.498383	0.972619	-0.475535	0.500802	0.590818	2.20973	-0.460568	1.52992	-0.466536	-0.404687	-3.96578	0.451119	-0.38289	-0.281737	-0.84451	-2.39897	1.68316	-0.0452826	-1.18935	-0.928237	-1.86197	0.532866	-2.39669	-2.01625	-2.58988	0.495081	0.387804	0.201132	-0.435963	0.000721167	0.849359	-0.308287	0.201383	0.98601	2.16434	-0.0700575	0.0485152	-1.13765	-1.44497	-1.18705	-1.11029	0.611267
43400	-0.0380063	-6.41735	-2.04335	0.573665	0.196355	-0.96663	1.55523	0.700262	0.132248	0.307195	1.07279	0.978342	-0.172018	-3.81604	-1.66841	-2.8762	1.03499	-3.52782	-0.807427	1.10889	0.310224	-1.57863	-2.9885	0.567545	-0.180495	-0.955956	-2.00173	-1.50267	-5.04931	-2.4852	0	1.3251	1.12525	-0.0488599	2.54592	0.322736	1.62532	-1.34117	-1.3317	-2.35624	-1.99309	-1.76955	-1.94675	-0.774972	1.59627	-2.81807	0.848398	0.279531	1.65223
46115	-2.62415	-1.05889	-2.49005	-2.96353	1.16684	-0.441438	1.3589	-0.282439	-1.12469	-0.652448	-0.590528	0.215368	-1.76857	-1.2223	-2.50717	0.378068	0.363003	-4.45799	1.26165	2.27119	-0.133052	-1.56405	0.446574	-2.34081	-0.263438	-0.0674852	-1.29832	1.23321	-3.69152	-4.45799	-1.94786	0.609566	2.02375	0.0214797	2.71191	-2.84063	1.12882	-1.43792	-0.0366739	-2.86775	-2.35845	0.40305	-1.83084	-3.24742	0.820485	0.361881	-3.92796	-0.341903	1.44705
40042	0.489029	0.767146	0.218223	0.39594	0.733181	0.0787464	-0.835986	-1.4852	0.197362	-0.0455803	-2.41427	-0.318686	1.39331	0.287709	0.0373119	-0.299205	-0.735283	1.81746	0.392427	-0.0934172	-0.776454	-0.0994326	0.419215	-0.766357	0.0156403	-0.044836	0.284751	-0.429731	-0.996542	-0.79611	-0.08804	-0.260843	-0.327892	-0.449099	-0.03934	-1.25808	-0.167312	0.39835	-0.279109	0.263275	-1.11435	-0.557879	-0.279284	-0.0519973	0.14952	0.764346	-0.429149	-0.959879	-0.448312
18296	-0.292299	-2.48277	-1.90293	-0.900503	1.56023	1.11523	-0.665432	-0.967476	0.139862	1.08045	-1.13258	-0.0391918	0.817951	-1.39897	-0.672773	-1.42005	-2.48277	1.04495	-0.729053	-1.1623	-2.48277	-2.48277	0.665029	-0.327892	0.0863762	0.6124	-1.33752	-0.473731	-0.444969	-0.075064	-1.71407	0.0999011	0.834792	0.0657102	1.42932	-0.522219	0.762476	-0.328254	0.397146	-0.153286	0.0958569	-2.48277	-0.00882739	-2.48277	0.485324	-1.29018	-0.257045	-1.26396	-0.0493076
48736	0.483777	0.110096	-0.629278	1.66234	1.16601	1.6796	1.04984	-1.93291	-0.340075	1.82989	-2.49899	0.600079	0.620962	-1.17495	0.03492	-0.142417	-0.652675	4.29262	-0.659267	-1.06582	-1.10191	0.694122	-0.205397	-0.77868	0.0743684	0.394404	2.20248	-0.96663	-0.798115	1.18929	-1.47393	-1.06552	-0.508198	-1.26916	1.35857	-0.222128	-0.693388	-0.677841	-0.186722	-0.715486	-0.875407	-1.79036	-2.21223	0.198746	-0.795609	-0.745164	-1.11779	-1.39441	-0.683159
53026	-2.99885	-2.99885	-2.99885	-2.99885	0.531469	-2.99885	-2.99885	-2.99885	-2.99885	-0.612196	-2.99885	-0.0796305	-2.99885	-2.99885	-2.99885	-2.99885	-2.99885	-2.99885	-2.99885	-2.99885	-2.99885	-2.99885	-2.99885	-2.99885	-0.39935	0.0729976	-2.99885	-2.99885	-2.99885	-2.99885	-2.99885	-2.99885	-2.99885	-2.99885	-0.119667	-2.99885	-0.205231	-2.99885	0.209141	-2.99885	-2.99885	-2.99885	-0.689195	-2.99885	-2.99885	3.2214	-2.99885	-2.99885	-2.99885
52929	-1.2109	-0.32771	-0.316528	-0.980227	-2.61794	-2.61794	-0.883901	-2.61794	-2.61794	-2.61794	-2.61794	-2.61794	-2.61794	-2.61794	-2.11654	1.13678	0.442439	-2.61794	1.08916	1.89394	0.533165	-0.551945	-2.61794	-2.61794	0.436055	-2.61794	-2.61794	-2.61794	2.57727	-0.427013	-2.61794	0.253384	-2.61794	-0.722134	1.87786	-1.13163	-2.61794	-0.0957279	-2.11654	-2.61794	-0.829306	-2.61794	-0.49147	-2.61794	0.479334	-2.61794	-0.168933	-1.48318	0.301705
37508	-0.673463	-0.749038	-1.5632	-1.49859	1.24702	-2.58035	-0.0773454	0.147307	1.95988	2.02329	-1.60691	0.116631	1.14926	-3.0625	-1.80995	-3.0625	-3.0625	1.45144	-3.0625	-0.730488	-1.43012	-0.731925	2.66507	-0.839596	-2.07218	2.43344	-3.0625	0.700617	-1.08284	0.0461418	-1.22871	1.15588	1.40675	-0.122648	-0.193305	-0.783638	0.344033	-1.32265	-0.407555	0.0878701	-0.103612	-3.0625	-0.490253	-1.22668	3.17536	-3.0625	-1.18935	0.199625	-0.177555
34399	3.58783	-4.46435	-1.60165	-1.73456	-4.46435	-0.61772	0.943884	0.607105	-1.53742	-0.139236	-0.754626	0.326882	-0.222296	-4.13037	-2.18377	-3.47875	-2.35476	2.2857	-3.60999	-0.731925	-1.36179	1.23518	-2.16036	0.931154	-0.126896	1.00612	-1.57906	0.179893	-2.32337	-1.29053	-3.75828	0.391768	-0.235144	1.40599	-1.62727	-0.545614	-0.197269	1.07478	3.03945	2.0418	0.212756	-3.92577	-0.986216	-4.46435	0.387914	-4.46435	1.12671	1.77189	-3.5412
35635	-4	-4	-3.00115	-1.45958	1.1832	-0.567254	2.18963	-0.630394	-4	1.11083	-0.28086	0.308594	3.59167	-1.50267	-1.43401	-4	-4	-4	-4	0.277866	-1.1106	-4	-4	0.382723	4.24632	-3.20689	0.995738	0.191436	-4	-4	-1.13131	2.0339	0.592923	1.46764	4.20388	1.60994	1.46116	-4	2.01268	-4	-1.3812	-0.744439	-3.76024	-0.788614	-0.90671	-4	1.44143	0.815493	0.387473
45415	2.10893	-1.91975	-1.13037	0.919531	2.20025	-0.735524	2.61699	-2.91159	-8.15843	1.81238	-0.8879	-1.54962	2.68111	-2.03978	-0.232599	-3.43129	0.2529	-0.488431	-0.505328	0.212134	-0.700873	0.40969	-3.0081	-0.530114	1.77976	-4.07097	3.00899	0.314639	-8.15843	-1.93677	-1.29301	0.421587	-0.462157	0.0107798	2.40447	2.6176	-0.431092	-8.15843	0.800248	-4.76024	-2.12532	-1.23923	-1.57734	-0.911044	-1.04782	-8.15843	1.07156	-0.703924	-1.0607
32197	-1.74758	-0.625267	0.33308	0.22033	-0.125793	0.389347	-3.00231	-2.09296	0.0221902	-0.490862	-3.00231	-0.491673	1.11656	0.731791	-0.834442	0.111566	-1.93457	3.89306	-1.0502	-0.345381	0.374288	-1.38873	-0.85909	1.84443	-0.00955335	0.772139	0.847275	-0.251882	2.14408	-1.51334	-0.215747	-0.556818	-1.21357	-0.923578	1.90223	-3.00231	-0.40316	-1.32554	0.0294175	1.53311	0.228234	1.56326	-0.899695	0.152897	-0.870651	3.498	-0.475535	-2.26882	1.2278
34365	-7.76415	3.26613	2.18466	-7.76415	-7.76415	-3.04335	-7.76415	-2.82521	-7.76415	-6.57347	-7.76415	-7.76415	-1.20457	-3.78588	3.98834	-0.969735	-7.76415	-4.74855	6.44801	-6.23243	3.75444	0.407516	-7.76415	-7.76415	-7.76415	0.89755	4.51336	-2.62327	-5.82828	-7.76415	3.15502	-3.46435	-3.46913	-3.98393	-0.00332202	-7.76415	-7.00231	-7.76415	-7.76415	-1.75341	-7.76415	0.735869	-7.76415	2.82291	-3.59248	7.89198	2.66034	-7.76415	3.81171
45721	-4.44222	4.73833	3.824	-5.35698	-4.89539	-1.30579	-7.79586	-0.746616	-4.9885	-4.4933	-7.79586	-5.03505	1.95054	-0.904548	5.90827	2.26565	-7.79586	-7.79586	7.81447	-3.0601	5.13795	3.0121	-3.9703	-3.4344	-7.79586	2.21381	6.49857	-1.22668	-3.59771	-4.43284	4.45417	-1.54162	-1.47754	-2.33279	1.01899	-6.55979	-3.78787	-4.69526	-7.79586	0.607674	-6.6878	2.66166	-5.8365	4.48767	-1.54962	8.54527	3.98658	-7.79586	4.98848
42983	-2.39973	-2.39973	-2.39973	-2.39973	0.810895	-2.39973	0.374845	-2.39973	-2.39973	0.493545	-2.39973	-2.39973	0.0859685	-2.39973	-2.39973	-2.39973	-2.39973	-2.39973	-2.39973	-1.61131	-2.39973	-2.39973	-2.39973	-2.39973	-0.0972704	-2.39973	0.584097	-2.39973	-2.39973	-2.39973	-2.39973	0.349705	-2.39973	-0.233786	1.62999	1.55856	-0.740095	-2.39973	0	-2.39973	-2.39973	-2.39973	-2.39973	-2.39973	-0.841404	-2.39973	-0.272994	-0.498179	-1.0807
1566	1.56555	-2.25429	2.66748	-2.309	3.08315	1.12181	1.88233	-1.56107	-1.36699	-1.07582	0.237319	0.0528332	0.809908	0.262674	-0.337339	0.293841	0.397584	-4.79186	3.27837	1.47591	1.3872	-0.706983	-1.22634	-1.25291	-1.43635	-1.7004	0.693409	1.57459	1.14744	-1.08253	-3.11029	-0.544561	-1.87356	-0.92139	3.15074	2.05092	-1.50594	-2.25981	0.428893	-0.216082	1.58506	-2.8762	1.5674	1.26406	-0.308109	3.946	-0.363642	-1.24605	1.09525
31787	-0.859876	2.24175	-1.64476	1.22002	-2.73793	2.35414	1.51035	-3.00926	-1.94064	-2.0221	-1.7051	2.96395	1.20914	1.23026	-1.71454	2.4457	-4.20556	6.08509	-0.594879	2.20304	-4.20556	-4.20556	3.64502	0	0.216238	-0.422946	0.578504	2.87688	2.6869	4.13689	-1.21558	-0.625044	0.491904	-0.745164	0.956949	-3.50799	-0.358824	-0.814007	2.25592	-4.20556	-0.352916	3.24582	-4.20556	1.85491	-0.418311	-4.20556	0.477263	-0.464345	-0.479351
36848	-3.42663	-3.42663	-3.42663	-3.42663	-0.235314	2.27295	2.66907	-3.42663	0.925012	-0.485196	-1.42546	0.567351	-0.980796	-3.42663	-3.42663	-3.42663	-1.82266	-3.42663	-3.42663	-0.533242	-3.42663	-3.42663	-0.8855	-3.42663	-1.81097	-1.32626	-3.42663	0.374733	-3.42663	-3.42663	-3.42663	-1.85621	-0.509225	-0.609332	1.69564	5.57241	-1.23006	1.28558	2.21148	-0.929336	0.185359	-3.42663	-3.42663	-3.42663	-1.26569	-0.904278	0.1644	0.0347792	-0.5245
48147	2.72266	2.18622	-0.380446	-3.27509	0.319965	-0.718806	-3.27509	-3.27509	0.934705	-3.27509	-3.27509	-3.27509	-3.27509	-3.27509	-3.27509	-3.27509	-0.12422	2.32544	-3.27509	-0.914303	-3.27509	-3.27509	0.816641	-3.27509	-1.05949	-3.27509	-3.27509	-3.27509	0.505789	1.19478	0.464355	-0.351443	-3.27509	-3.27509	-0.66818	-3.27509	-3.27509	0.83212	-3.27509	-3.27509	-3.27509	-3.27509	-3.27509	-3.27509	-3.27509	0.13014	-1.07765	-3.27509	0.305445
32397	-0.846324	-1.07127	-0.33061	0.222805	0.9568	0.041243	0.0315364	-1.02944	0.684011	1.05242	-2.23854	0.715981	0.835035	-0.39935	0.347439	-0.503691	-4.18442	-4.18442	0.797179	-1.05919	0.526069	-1.46674	-1.12879	-0.832128	0.323312	0.824401	-2.12469	-0.171044	-1.50881	-2.72452	-1.53742	0.29125	1.16543	1.42723	1.16414	-1.32337	-0.916208	-0.237524	0.046002	0.110497	0.154842	-0.72738	1.52226	-1.83753	-1.7819	0.427606	-0.646564	-2.20889	1.21207
531	0.541217	0.588805	-0.365128	-0.106249	0.577828	-0.114816	-0.591614	-1.80591	-0.535123	-0.25068	-2.05589	-0.466935	0.958806	-0.704865	0.0304067	-0.699701	-1.01976	2.5428	1.07492	0	-0.514367	-0.936221	0.286526	-0.241441	0.0812033	-0.191162	0.849519	-0.470929	-0.440655	-0.580569	-1.51334	-0.559579	-0.381761	-0.177229	0.260748	-0.589442	-0.19446	-0.117787	-0.320486	0.27858	0.452279	-1.11154	-0.619049	-0.0892673	-0.0147911	0.5431	0.185359	-0.911316	-0.374823
32353	-0.435963	-0.793357	-1.05889	-0.264305	0.109427	0.133695	-0.383078	0.491494	-0.189516	-1.02503	-0.0165412	0.0230424	1.58549	1.17811	-0.136854	0.289008	-2.61087	0.934403	-1.0601	-1.53952	-0.928787	-1.67715	-0.134952	0.945608	1.62049	0.119157	-0.734323	0.819913	2.14068	-1.45601	-0.729531	-0.137807	0.306262	1.42046	1.08379	-1.60516	-0.196112	-0.828025	-0.131945	-0.359194	0.706287	-0.84451	-0.120294	-0.0537932	0.199876	-3.10408	0.742955	-0.956796	1.012
542	0.192573	2.51992	3.31526	1.93979	-0.65699	-0.47293	-0.813246	-2.00231	-0.837532	0.00460925	-1.25981	2.0597	-0.937049	-0.879117	-0.772752	-1.63621	-3.0807	0.738465	5.93412	-1.23752	2.94482	-0.591614	-0.65699	-1.95736	1.55998	-1.70416	1.57046	0.128689	-1.70134	-0.979942	-0.869333	-0.0923402	-0.186229	0.500904	-0.791608	-2.60209	-0.324636	0.217603	-0.39517	-1.56533	1.39764	4.53146	2.70439	3.63022	-0.796611	3.36948	-0.311506	-1.96241	0.239154
43264	-0.957356	1.44111	3.22345	2.73409	-1.00491	-3.46116	-0.658356	-0.191162	-3.32049	-3.75438	-5.02562	-0.632405	-5.02562	-5.02562	-2.58727	2.50149	0.488206	-5.02562	7.00619	-0.821636	3.56924	-0.85048	-0.874084	-5.02562	2.50302	-5.02562	-2.46833	-0.796611	1.314	-1.03712	-5.02562	-1.27369	-1.50103	1.04117	-0.353837	-2.24605	-1.02298	-0.280159	-3.50144	-5.02562	1.42889	-1.80138	2.79521	-3.92139	-2.69432	0.834469	0.403377	-0.369595	0.142087
52984	-1.23379	0.446786	1.24568	-0.297077	0.0839282	-0.935669	0.41997	-1.01596	-1.72738	-0.998846	-2.45482	0.681404	-4.54962	-3.38233	-1.37557	1.47716	-0.0152284	-1.44851	3.34721	0.147697	2.40539	0.772224	0.136585	-4.37782	1.19169	-2.86355	-1.69013	-0.0921864	0.491186	-0.389678	-2.73025	0.174279	0.321351	0.475604	1.54858	-0.993953	0.173895	-1.02738	-0.5272	-2.99309	-0.466337	-2.23514	2.0552	-4.22702	-1.53742	-0.241441	-0.193965	-1.27544	0.272979
20698	-4.00231	-2.11841	-1.11779	-0.993379	0.328836	-0.882305	0.984115	-1.88364	-4.00231	-0.386846	-0.308287	0.472904	2.51296	0.287354	-4.00231	-3.10905	-4.00231	1.80459	-1.48843	0.600745	-0.835986	-4.00231	-4.00231	-0.858044	1.8484	-4.00231	0.00834346	-0.195451	-0.0207795	-4.00231	-4.00231	0.364909	0.585347	1.13685	2.35989	0.469573	-0.0478156	-4.00231	0.308128	-4.00231	-4.00231	-1.14433	-1.34044	-0.611094	-1.22837	0.47415	0.22848	0.273337	0.32008
48409	2.03231	-3.83239	-0.469729	0.779806	1.93478	0.0311128	2.60001	-4.24879	-5.13289	1.30795	-1.14305	0.045443	3.06821	-1.57433	-0.835214	-3.93898	-0.868806	-1.972	0.426104	0.0381552	0.0489336	-0.594661	-3.44222	-0.162137	1.97486	-5.13289	2.83716	0.312433	-5.13289	-3.63487	-2.0315	0.26135	-1.02797	-0.37034	2.55577	1.45759	0.0177794	-5.13289	0.245009	-5.13289	-2.22499	-1.2348	-2.87514	-1.44222	-1.01654	-5.13289	1.24519	-0.817816	-1.47313
43470	-7.20025	-7.20025	-7.20025	-7.20025	-7.20025	-7.20025	1.62274	-7.20025	-7.20025	-7.20025	-7.20025	-7.20025	-7.20025	-7.20025	-7.20025	-7.20025	-7.20025	-7.20025	-7.20025	-7.20025	-7.20025	-7.20025	-7.20025	-7.20025	-7.20025	-7.20025	-7.20025	-7.20025	-7.20025	-7.20025	-7.20025	-7.20025	-7.20025	-7.20025	-7.20025	0.512581	-7.20025	-7.20025	-7.20025	-7.20025	-7.20025	-7.20025	-7.20025	-7.20025	-7.20025	-7.20025	-7.20025	-7.20025	-7.20025
39600	-0.0521469	-2.54456	0.462995	-0.266906	2.61396	-0.440068	1.86754	-1.47313	-5.82828	2.30527	-1.44497	-1.20656	3.32687	-2.43831	-0.557667	-2.1976	-0.878056	-0.726663	-0.152324	0.621149	-0.628608	-0.236164	-0.620157	0.17645	1.71515	-2.90833	2.54124	0.421802	-6.40507	-0.995391	-0.525123	1.17824	0.800579	1.42051	2.59572	2.60132	0.608715	-5.79586	1.26927	-5.36885	-0.621266	-1.86617	-1.67346	-2.16747	1.33857	-6.73312	1.98852	1.80723	0.968201
42561	0.154842	-3.38534	0.319387	-3.38534	0.263996	-1.11341	0.410667	-1.37221	-1.5043	-2.89647	-0.521391	-0.00911773	-3.38534	0.00733905	-1.1386	0.317767	0.193456	3.88231	-0.242465	-0.321748	-0.349603	-0.163429	-0.387412	0.347099	0.718088	-2.52782	0.00460925	-0.807427	-3.38534	0.81106	-0.464942	0.0226164	1.10648	0.214871	0.367818	-1.27195	-0.834699	-1.25567	-1.29725	-0.181804	0.487075	-3.38534	0.727964	-2.71217	-0.344099	-2.69619	-0.316887	-0.293889	-0.678072
48419	-0.585107	-4.42353	-0.333516	-1.58251	0.444455	-0.983646	-0.362529	-2.37932	-0.213571	-2.51375	-1.04186	-0.706041	1.28824	-1.78339	0.657914	-1.12155	0.0540844	-4.42353	0.506196	0.622649	-1.53575	1.8673	-0.0920326	-0.308645	0.471135	-4.42353	1.07169	0.0893626	-4.42353	0.359634	-1.32085	0.53456	0.3667	-0.603621	2.12416	-2.04157	-0.679227	-2.22904	0.875308	-4.42353	-0.276136	-2.95904	0.204767	-4.24605	0.107018	-4.42353	0.107554	-2.04038	-1.23684
1549	-0.182622	-0.166503	-0.4935	-0.152003	0.5889	0.289008	0.405121	-0.455811	0.689299	0.910886	-1.55131	-0.070512	0.310224	-0.0835998	0.567643	-0.273169	-2.35181	-3.57004	0.380175	-0.209562	0.275007	-0.719756	0.262674	-1.05649	0.0384362	0.613909	-0.637558	-0.159074	-0.150401	-1.27893	-0.895395	0.437547	0.856069	0.778124	0.257735	-0.00737657	-0.134952	-0.277359	0.690909	0.118758	-0.109981	-0.147681	0.196859	-1.46395	0.134352	-1.2709	-0.0995872	-1.5782	0.719841
22110	-1.1181	-1.96466	2.60086	1.31313	-1.22398	-0.208061	-0.253773	-1.55894	1.26315	-1.27439	-1.08835	-1.39631	0.413052	0.653702	1.57221	-2.52949	-2.5154	-1.09634	0.869871	-2.07218	1.55636	-0.196277	-0.469729	1.36429	0.854155	-0.615287	1.45012	-1.30294	2.36829	-1.33388	-0.232599	-1.152	-0.831358	-0.414461	1.44996	-1.12879	-0.205896	-0.344831	-1.2365	-0.94675	1.57734	0.165687	-1.52077	-0.230736	-0.212568	2.88153	-1.66063	-0.90644	-0.114816
1413	-2.55554	-2.55554	-2.55554	-2.55554	0.888772	-0.28736	0.147046	-0.979373	-0.997117	-0.387789	-2.24332	0.846634	1.14666	-1.64882	-1.04782	-1.48318	-1.70463	-0.0206331	-0.732644	-0.0325362	-1.10532	-0.148801	3.04717	-2.55554	-0.250165	-0.138283	-0.840629	1.99095	0.425244	1.3413	-2.55554	1.44509	-0.352363	0.38659	0.478299	0.647176	0.194591	-1.27963	0.334568	-0.798115	-1.13353	-2.55554	0.345737	-2.55554	1.13297	-2.55554	-0.430898	1.48434	1.8381
52921	0.015783	1.2649	0.495797	1.48831	1.09309	0.1595	0.971442	-2.19429	-1.09912	-0.55131	-2.22904	-0.8847	0.421802	0.0508847	0.621431	-0.0384508	-0.783638	5.13672	-0.510046	-0.598588	0.179638	1.22336	3.14037	-1.57777	0.214622	-0.656535	2.2176	1.03499	-0.579491	1.90931	-1.06733	0.840524	-0.390812	-1.27544	0.188021	0.13829	-0.872235	-0.299915	-0.95316	-0.621932	-0.128472	-1.08835	-0.668639	1.54582	-1.0113	1.06378	-1.15746	-2.4135	-1.32085
52933	-3.80793	-1.31545	-1.90455	-2.26812	-0.899426	-3.80793	1.63055	-1.50799	-3.80793	-2.19232	-3.80793	-3.80793	-3.80793	-3.80793	2.21422	1.16311	-2.69339	-3.80793	2.20076	0.0106366	-0.401254	-1.66658	5.05842	-3.80793	1.53943	-3.80793	-3.80793	1.50823	1.09748	3.02382	-3.80793	3.55185	0.424385	1.16343	0.136323	0.505891	-3.80793	-0.812739	-1.77596	-1.85883	0.541317	-3.80793	1.32516	-3.80793	-0.371273	-3.80793	-0.504714	-1.75682	1.89705
38635	0.657549	0.952781	0.553852	-3.3555	-1.89593	-0.0762803	0.0740944	-1.38647	-0.932086	-1.03121	-1.73552	0.101247	-0.483581	0	0.18409	-2.56918	-2.31473	0.137635	-1.50922	0.130536	-0.47694	-1.94731	0.149259	-1.6398	0.664028	0.368154	-0.103767	0.464877	-0.649503	0.571628	-0.278759	0.328377	0.35558	0.556111	0.0816123	-0.830845	0.743989	0.490159	1.12088	-0.361787	1.37995	-1.19001	0.527671	-1.58727	0.149259	-1.82931	0.409147	-0.857521	1.19636
1556	-1.79736	-1.79736	-1.79736	-0.521805	0.78073	0.575603	-1.79736	-0.519735	0.25882	0.262313	-1.79736	-1.79736	-1.79736	-1.79736	-1.79736	1.44233	-1.79736	2.01035	-1.79736	-0.309181	-1.79736	-1.79736	-0.431676	-1.79736	0.212632	0.142217	-1.79736	-1.79736	-1.79736	-1.79736	-0.184589	0.248413	-0.212568	0.687688	0.13014	-0.20224	0.868529	-1.03712	-0.836244	-0.626602	-0.363271	-1.79736	-1.79736	-1.79736	-0.873556	-1.79736	-0.046921	-1.79736	0.894604
21169	-6.11779	-6.11779	-6.11779	-6.11779	-6.11779	-0.367173	1.61235	-6.11779	-6.11779	-3.24879	-6.11779	1.80983	-6.11779	-6.11779	-6.11779	-6.11779	-6.11779	-0.911044	-6.11779	-6.11779	-6.11779	-6.11779	-6.11779	-6.11779	-6.11779	-6.11779	-6.11779	-1.21759	-6.11779	-6.11779	-6.11779	-6.11779	-6.11779	-6.11779	1.32349	0.633571	-6.11779	-6.11779	-6.11779	-6.11779	-6.11779	-6.11779	-6.11779	-6.11779	-6.11779	-6.11779	-6.11779	0.126841	-6.11779
48448	0.528971	2.11839	-3.73697	-1.34227	-0.268122	2.65425	4.16414	-3.3496	-1.91866	0.457542	-2.76709	4.19115	1.28688	-3.37932	-0.0609992	1.56667	2.04705	1.04495	-0.316169	0.580242	-1.99827	1.86457	0.305329	-2.28912	2.41643	-3.00462	2.26144	2.51144	-2.1623	-1.0982	-2.07522	-1.32952	-1.0386	-0.0519973	4.648	3.83919	-1.40813	1.40784	3.11223	-0.856215	-0.550888	-0.135745	-2.38685	-2.23786	-2.24674	-4.45799	1.05568	2.64524	-1.80945
31943	2.31261	-0.879914	0.617863	-0.292475	2.91539	0	-0.179025	-4.16877	-2.08681	-1.06341	-3.51622	2.0554	2.46373	-0.300804	-1.19628	-0.5272	-0.233108	0.283092	2.99375	-0.397828	0.0388576	0.907583	0.781737	-1.72881	1.6017	-0.455614	-0.00824689	-0.0656722	-2.57089	-1.13543	-0.782397	3.56105	-0.813753	-1.19396	1.87763	-2.97256	1.26915	0.258217	-1.23957	-0.37707	0.339365	-0.182622	0.387032	0.369271	-0.03623	1.51293	0.539233	-2.50471	-1.25085
31936	1.3293	1.28765	0.268434	0.464668	1.55134	-0.470529	-0.957636	-3.01159	-1.84218	-1.39707	-3.90185	0.876645	0.3421	0.174534	-0.285073	0.418892	0.693587	1.90234	2.64155	-1.74275	-0.22297	0.739503	0.739675	-1.34373	0.173639	-1.11841	0.595695	0.497434	-1.57046	-0.11466	-0.499402	1.47731	-0.300448	-1.47594	-0.72738	-1.5492	-0.283492	-0.579706	-1.05889	0.0422241	-0.421013	-1.66703	0.688941	0.452701	-1.26084	2.26685	-0.792857	-1.91376	-0.606913
27672	-0.444184	-0.0631077	0.416516	0.153287	0.460061	-1.80591	0.445727	-1.85413	-0.375197	-1.38987	-1.73889	-0.771027	1.07238	-0.977384	0.234011	-0.679458	-0.695723	2.68491	0.0176369	0.616828	0.075738	0.578601	-0.430314	-0.455614	0.140386	-4.06371	0.311503	-0.520149	-8.70275	-0.305253	-1.46873	0.444985	0.839234	-0.643405	1.32521	-1.17527	0.180021	-1.99827	0.495183	0.12446	0.353097	-1.86775	0.204516	-1.36364	0.676087	-8.00231	0.0915306	-1.42546	-0.833156
48763	3.7175	0.571628	-0.848141	0.936515	1.46608	1.28197	2.02034	-2.96578	-0.464743	1.33857	-3.04454	1.07909	3.3425	-3.75244	-1.66429	-0.285601	1.45428	0.907275	2.19156	-0.624377	1.13291	1.37418	-1.49005	1.87338	0.720103	2.85384	0.732139	-0.585107	-1.34008	-2.91921	-0.997405	-2.84373	0.489748	-0.900772	1.41743	1.89805	1.69198	-1.20091	0.499884	-1.66292	-1.8484	-2.6056	-1.26847	-0.37146	0.433814	-1.29513	-1.08345	1.66303	-1.43362
48752	-2.94786	-0.776207	-0.816037	-2.94786	1.4959	-2.94786	-2.94786	-1.14369	-0.0338649	-0.510868	-2.90942	0.528771	-2.94786	-1.26188	-0.335517	-1.69572	-1.40202	0.307895	0.0462815	-1.018	-1.13195	-0.508403	0.399445	-0.358269	0.0285692	1.13527	-0.064314	0.262433	-2.37258	-0.442026	-2.94786	0.151209	0.0604625	0.396927	1.91135	-2.94786	0.184725	-1.8396	-0.40679	-0.440263	-0.923031	-2.2109	-1.13258	-2.94786	-0.233278	-1.53617	-0.698998	-2.94786	-0.83908
38630	1.14241	-3.17919	0.500394	0.504976	-3.17919	0.862511	0.978781	-0.558942	-1.90617	-0.880976	-1.58684	1.6586	-3.17919	-3.17919	-3.17919	-2.09542	-3.17919	-3.17919	-3.17919	0.309875	-0.607353	-3.17919	0.0894982	-3.17919	0.837378	-2.07157	-3.17919	-0.590962	-3.17919	-0.345564	-3.17919	-0.504305	1.01228	-0.772505	1.17664	0.95002	0.481919	-3.17919	-0.648372	-1.24674	0.305329	-3.17919	-3.17919	-3.17919	-0.761213	-0.040675	-0.427983	0.22367	-0.881242
44618	0.470303	-3.03505	-1.35476	-0.453834	0.257614	0.217727	-0.244514	-1.5547	-0.316887	0	-1.90185	-0.327892	0.435949	0.687061	-1.17039	-1.01479	-0.918115	1.3274	0.492622	-0.109048	-1.58122	-0.563199	0.081476	-0.862496	0.343919	-0.448115	-3.03505	-0.34795	-0.745406	-1.2099	0.16092	-0.648372	0.167101	0.232661	0.814263	-0.0187318	0.126048	0.442545	-0.647467	0.598746	-1.03239	-1.08712	-1.09665	-0.725231	-0.0652193	1.38896	-0.147522	-1.3603	-0.393653
12017	0.430178	-0.048263	1.37011	2.70523	-0.900234	0.71352	0.573375	-1.08528	0.886667	-0.217256	-1.29407	1.24117	-0.00216567	-0.0991235	-0.616171	-1.52409	-1.47513	1.29066	-1.97087	-0.204898	-0.412923	-0.704865	-0.600774	-1.28174	1.48723	-0.989363	0.651224	-0.301337	-0.929611	-1.3827	-0.215412	0.108357	0.354114	-0.113567	0.464459	-0.0819191	0.229465	0.893052	-0.149601	-0.131155	1.17166	-1.3752	-0.68687	0.667665	-0.873027	-1.37595	-0.721658	-0.885766	0.267835
46165	-0.799621	0.195852	-2.02034	-2.45641	-0.604279	2.06053	2.27566	-3.82623	-1.18246	0.411101	-1.38534	3.15486	0.532866	-5.76415	-1.04305	-0.0715728	0.660837	0.129613	-1.42198	0.44869	-2.20158	0.885418	-0.549831	-3.09419	-0.223306	-1.66109	0.535157	2.22691	-1.85831	-1.90563	-5.76415	-0.989077	-0.808437	-0.207394	2.3518	2.07529	-0.761458	2.1797	3.16582	0.447738	0.53824	-2.17267	-1.70463	-5.62238	-1.04543	-1.65472	2.2702	2.10293	1.31777
46164	-4.14561	-0.117631	-4.14561	-2.35993	-2.8879	1.78237	2.37259	-4.14561	-4.14561	0.836328	-2.35919	2.99595	-0.382702	-4.14561	-1.71217	0.0866479	0.767824	0.221692	-2.08253	-0.508403	-4.14561	0.33514	-1.14848	-4.14561	-0.0383026	-2.44693	0.324926	1.41549	-2.45403	-4.14561	-4.14561	-2.09111	-0.903468	-1.63039	2.35727	2.26745	-1.62772	0.196733	2.7373	-0.264478	-0.393463	-4.14561	-1.8863	-4.14561	-3.01625	-4.14561	0.981195	1.63738	0.958434
44526	0.0450235	1.72382	0.477574	-0.417155	-2.48439	0.524264	0.0122111	-0.923031	0.894837	0.50284	-1.02063	-0.420048	-0.283141	-0.675765	-0.0193166	-1.55173	-1.96691	0.811553	0	-0.545614	-0.182131	-0.600337	-2.48439	-1.18804	0.215244	-0.489646	0.314755	-1.08406	-0.123591	-0.280685	0.158596	-2.48439	0.182692	0.894449	0.145351	-1.63442	-0.698295	0.478299	0.00877371	0.542506	0.337882	1.82265	0.0441843	-0.10067	0.0448837	0.597603	0.14104	-1.74758	0.40719
15676	-3.04216	0.97944	-0.381761	-0.706983	-0.684086	0.130667	0.0224743	-0.939261	0.762476	0.128161	-0.941476	-0.189187	-0.857783	-3.04216	0.212507	-3.04216	-3.04216	-0.124692	-3.04216	-0.219102	-0.332971	-1.19892	-0.389678	-1.32373	-0.655399	-0.0689978	-3.04216	-0.370713	-1.27753	-1.27893	0.0163537	-0.953718	0.343578	1.23964	0.879549	-1.23718	-2.72929	0.299714	0.538439	0.39594	0.0426443	0.317767	-0.412155	-1.67577	0.102725	-0.143692	0.434455	-1.74952	0.263515
36749	0.285935	1.71471	0.48656	0.0985543	0.671475	1.32901	-1.48036	-3.47875	-0.19248	-0.413499	-2.73697	0.623118	0.964362	0.902267	-0.529697	0.804467	-0.81046	0.379399	1.54463	0.586789	-0.0606982	0	0.485221	-1.50226	0.364236	-1.12816	0.692249	0.622087	-1.66246	-0.0835998	-0.503487	-0.0881934	-1.42624	-0.880976	-0.520356	-2.46753	-0.344282	-0.676226	1.29924	-0.772013	-1.27299	-1.29018	-0.506558	0.141171	-0.721658	1.33113	-0.782893	-2.38987	-0.830075
31940	-0.36049	1.57143	-0.302938	0.165558	1.35101	-0.141144	-0.464345	0.984553	-0.418697	-0.98965	-1.46077	-1.13416	-0.0791732	-0.915391	1.03675	0.779638	-0.968887	4.8049	-0.0980422	-0.90996	0.0673634	0.838105	0.0551957	0.641361	-0.996542	0.583519	1.84221	2.24138	2.1271	0.198871	-0.927414	-0.505943	-0.358639	-0.754626	0.418892	0.34301	-1.31941	0.243913	-0.694788	1.9003	-0.204566	-1.39745	-1.61176	0.539035	0.236095	-2.45324	-0.354944	-0.546878	-1.41081
35132	1.07512	-2.63935	-0.929885	-0.107026	0.998123	0.82603	-0.165046	-0.205231	0.265797	0.404903	-1.90888	1.12174	1.04061	-0.724516	-0.401063	-1.2512	-0.657218	0.651683	0.712288	1.19667	-0.228537	0.129085	0.572793	0.399116	-0.3485	-0.254634	-1.18148	0.164658	-1.15329	0.14274	-0.0543923	-0.0273809	0.911807	0.397365	-0.285952	-0.700169	0.514602	-0.143213	0.155361	0.558953	-0.938984	-1.52284	0.634593	-1.5245	0.626392	-0.09866	-0.545403	0.228603	-0.178371
38667	0.523261	1.3111	-0.233278	-0.28648	0.538141	-0.508403	-0.690591	-1.50471	-0.27282	0.428893	-1.82777	-0.857783	0.859572	0.365133	-0.165855	0.223423	-0.588357	0.155361	0.812868	-0.207394	0.176067	0.460795	0.493647	-0.185245	0.092884	-0.197104	0.4336	-0.122334	-0.340258	-0.0357862	-0.872499	0.664665	0.189287	-0.100824	0.188274	-0.447328	-0.70275	0.122076	0.351289	-0.115597	0.680684	-1.39669	-0.608672	-0.634196	1.1797	0.135141	1.04362	-0.427789	-0.6333
1557	0.850799	1.88327	0.351628	-0.483178	-0.46953	-0.386091	-1.19661	-2.0052	-0.169745	-0.176414	-1.60779	-0.181313	1.16549	0.290424	-0.486408	-1.60779	-1.2186	2.57833	1.15536	1.07272	0.182692	0.244035	-0.450282	0.0558898	0.466027	-0.601431	0.345964	-0.115129	-0.718331	-0.382702	-0.842439	0.929261	0.47633	0.0633649	-0.330429	-1.736	0.814345	-0.176414	0.322274	-0.253429	1.11975	-1.18771	-0.339528	-0.267774	1.87291	0.54745	0.956577	-1.35439	-1.27404
46547	1.37712	1.01685	-0.0288519	0	0.431569	-0.374636	-1.41581	-3.06733	-0.526785	0.795185	-3.70087	0.125783	-3.70087	0.602647	-1.80239	1.35862	-1.25532	0.44668	-0.227354	-0.600118	-0.228368	0.685267	0.809744	-0.145446	-0.680382	-3.70087	0.105678	0.205142	0.626019	0.799253	-0.193635	0.652785	0.322044	-1.17984	-0.584241	-1.71833	-0.707454	-0.383266	-3.70087	-1.0081	-0.261881	-1.68733	-2.71312	-1.80894	0.978635	-0.548565	1.19251	-0.507788	-0.868015
46548	1.02048	1.84028	0.502331	-0.409661	0.387473	-0.891911	-2.02797	-3.6295	-0.574541	0.181039	-3.9771	-0.791608	0	1.15717	-1.24742	0.972104	-1.91159	0.229465	-0.110604	-0.404687	-0.912945	0.699285	0.621993	0.0735461	-0.755356	-1.17462	0.0415234	-0.0451337	-0.466935	0.49057	0.0368901	0.959993	0.334339	-0.70275	-0.333698	-2.23923	-1.28947	-0.694788	-0.198593	-0.81046	-0.100515	-1.14497	-2.8396	-1.41773	0.606726	0.100574	1.14581	-0.966912	-1.85935
15677	0.09815	-0.214073	-0.032979	-0.864071	-0.673693	-0.244172	-0.161008	-1.15489	1.09559	-0.666805	-0.350339	-0.930435	1.09099	-0.15441	0.458067	-2.96917	0.814673	-1.14401	-0.372393	-2.05649	0.799668	0.845189	0.319155	1.7015	-0.0140625	-0.292652	-0.222633	1.22719	0.23352	1.63882	0.0183493	-1.78737	1.57468	-1.59553	0.44615	1.58077	0.166458	0.792522	2.46689	1.43701	-0.897812	-0.750979	2.21788	-4.8039	1.59048	-1.45443	-0.411963	1.16614	1.68073
48252	4.76195	-1.14465	-0.243318	0.753091	-4.8365	-1.50676	0.483983	-1.83753	-2.1565	0.770533	-1.81909	-0.241953	1.52175	-3.53116	0.457962	-3.59597	-1.37782	3.67526	-0.617056	-1.37669	-2.01217	1.20351	-0.533451	0.544683	-0.610653	0.209017	1.08807	-0.781653	-2.67208	0.456911	0.643856	0.395392	-1.07188	0.0308304	-2.49899	-0.801632	-2.30472	0.43957	1.44953	2.64492	0.194465	-1.8997	-2.36142	-2.46196	-1.56192	-2.33643	3.40279	-0.354206	-3.00578
32445	4.00412	-3.22837	-1.31115	-0.457395	-5.85308	-0.706276	1.09464	0.0416635	-0.670245	1.13422	-0.120137	0.78266	0.401303	-3.77596	-1.3133	-3.83239	-0.559367	-1.66292	-0.272297	0.253626	-2.91594	0.454176	-1.14178	0.148869	0.450591	0.596267	-1.57089	-0.00578235	-1.66933	-0.418504	-1.28455	1.7646	0.191057	1.59917	-0.852824	0.314986	-0.688497	1.79219	2.34327	2.54256	0.339708	-2.36587	-1.27683	-5.65836	-0.339528	-3.30045	3.30807	0.897937	-1.29442
1414	1.19068	0.0589399	-0.388544	-1.80995	1.61297	-0.562133	0.630499	-4.84892	0.164014	0.175429	-1.86355	-3.3133	0.939001	-0.799872	0.704872	-1.63846	-0.522426	0.706995	0.685178	-0.699232	-2.50635	0.277628	1.6325	-3.52284	-1.33679	0.090447	-1.76611	0.635894	0.731009	-0.688729	-2.60999	-1.78836	0.814427	-2.05769	1.25478	1.15419	0.920446	-0.267601	1.13409	1.37646	-0.84218	-3.22297	-1.33352	-4.84892	-0.714539	-4.84892	-0.410237	0.476848	0.15549
40424	0.0768327	1.2949	0.443819	0.374177	0.775008	-0.290004	0.674732	-1.35587	-0.344099	-0.290004	-2.42121	-0.499198	1.10856	1.64187	0.78927	-0.150241	-0.335517	2.67762	1.06102	-0.518494	-0.924947	-0.094033	0.540821	-0.711228	0.53665	-0.307573	0.325041	-1.57992	-1.08988	-0.379695	0.927441	-0.387223	-0.257908	-0.454822	-0.112631	-0.372954	0.366028	-0.517255	-0.929611	-0.288593	-0.663145	1.06323	-0.989363	-0.284722	-0.0977334	0.986884	-0.996542	-1.30329	-0.764641
3155	0.783918	-2.09974	0.401849	-0.678303	0.507617	0.62293	-0.374262	-1.07248	-0.483783	-0.351258	-1.94898	-0.322469	1.19207	-0.75755	0.132248	-1.061	-1.32229	1.67541	0.842778	0.0706641	-0.686638	-1.08589	-0.0954196	-0.319226	0.369048	-0.102372	-0.994816	0.140648	1.28268	-1.55809	0.169284	-0.226679	-0.0319461	-0.165531	0.880646	-1.33206	-0.342817	-0.79611	-0.438503	-0.827512	-1.23752	0.63171	-0.397068	-0.0837527	-0.705335	0.606158	-1.43362	-0.406025	0.285816
1558	1.44953	0.881821	-0.347766	-0.812486	-0.7556	1.94295	0.545178	-0.652675	-2.41658	0.431142	-0.898888	0.614945	2.41722	0.766638	1.25598	0.116498	-0.695255	0.539928	1.27852	-0.715723	-2.26743	-0.280685	0.444667	0.0329472	1.53321	1.01628	-1.43792	0.181548	-1.7442	0	0.580338	0.644595	0.236829	-0.39935	-0.93126	0.0129262	0.610606	-2.0948	0.18053	-1.37595	-0.0778022	-0.0849763	0.523763	0.644318	1.08896	-0.702515	1.74459	-0.427013	0.440421
12032	-8.11779	2.13849	-0.324455	-8.11779	-8.11779	-8.11779	-8.11779	-4.66933	-8.11779	-8.11779	-8.11779	-8.11779	-4.02093	-8.11779	1.00691	-3.68223	-8.11779	-4.17919	4.16317	-8.11779	-8.11779	-1.26223	-8.11779	-8.11779	-5.04454	-8.11779	2.32121	-4.72166	-8.11779	-8.11779	2.7301	-8.11779	-4.94786	-4.68038	-3.17788	-6.28771	-8.11779	-8.11779	-8.11779	-8.11779	-8.11779	-2.85308	-8.11779	-1.65836	-8.11779	3.74106	0.190678	-8.11779	2.42887
15736	-6.79586	7.73083	6.40213	-4.2029	-3.22837	-2.62238	-5.08314	0.999639	-5.75633	-2.51705	-6.39289	-6.11779	3.55604	0.772392	8.45881	3.70766	-6.79586	-1.5391	9.74581	-5.22162	7.67611	6.52034	-2.55979	-6.79586	-6.79586	4.65648	7.57491	0.366252	-6.79586	-1.12816	6.56738	-2.244	-2.21223	-0.538262	4.12409	-5.32193	-6.04931	-6.09789	-6.24332	-1.19859	-4.88257	5.68824	-3.4344	6.7082	-1.27195	9.52615	7.02174	-5.61529	8.23766
37475	-5.73312	7.65093	5.88296	-4.1976	-3.03505	-2.30045	-6.6878	2.17648	-3.97483	-0.965221	-5.54625	-6.6878	2.54243	0.0180644	8.59611	3.63608	-6.6878	2.10913	10.2386	-4.02797	8.01213	6.96079	-3.38836	-4.52284	-6.02093	4.97346	8.03066	0.771209	-4.31617	-1.61838	6.68433	-1.39707	-1.37071	-0.134477	4.78339	-4.25705	-5.23786	-4.98393	-4.54625	-0.653809	-4.42353	5.40015	-2.86355	7.02528	-2.15264	10.1935	7.20025	-6.6878	7.07299
44620	-0.246053	-0.904278	0.205893	1.47711	1.03851	0.466444	1.53272	-0.936773	0.667665	0.795351	-1.96016	0.563353	-1.24777	-1.41581	-0.486004	-0.202904	-0.480559	1.90153	-0.820871	2.33897	-0.555333	-1.53952	-0.209395	0.798341	1.3878	-0.794357	0.673195	-0.149441	-0.0322412	-2.79887	-1.3827	-0.529489	-0.15682	-0.353837	1.96451	0.598746	0.777367	-0.604498	-0.404687	-0.330973	0.348119	-3.15329	-1.14816	4.29465	-2.03741	-3.23786	-1.28069	-1.27614	-0.199918
37181	-0.940645	-3.42353	-3.42353	-3.42353	1.97258	-3.42353	-0.592702	-3.42353	1.37801	1.01421	-1.11747	-0.815275	-0.149761	1.59526	-1.52616	-3.42353	-2.15779	1.68424	-2.00926	-1.88577	-0.344282	-0.413499	-1.36142	-3.42353	-0.217424	2.33443	-3.42353	-2.10284	1.02382	-1.32554	-3.42353	-1.15843	1.00985	-0.859614	0.455965	-0.716908	-0.657218	0.100036	0.966504	-3.42353	-2.12532	-0.12312	-0.228706	-3.42353	1.22934	-0.749523	-0.815529	-3.42353	-2.51457
37202	-1.99712	5.67166	1.32941	-0.117631	-1.12658	-3.03032	2.11513	0.657274	-3.58035	-2.19034	-1.45364	-1.05439	0.351628	-5.10284	-2.02562	-0.17397	0.515712	-3.45958	-0.940368	2.54836	0.00432161	-2.13797	-0.488431	-4.56661	0.154194	-0.702046	0.170438	1.14379	-0.624377	-2.4852	-0.873027	-1.17332	1.34056	-0.881773	2.46378	-0.706041	2.30331	-3.4933	-2.09234	-1.63891	-4.60823	2.82191	-2.074	-1.92632	1.3927	3.27586	-3.03623	-0.530322	2.13212
37203	-2.76906	0.905736	-1.05289	-1.57433	-0.268817	-1.58554	2.17063	0.60739	-1.10408	-0.679689	-0.774725	-0.764641	-2.14688	-3.17397	-1.58944	-0.282614	-0.135745	-5.88683	0.814673	3.02599	0.8062	-1.97313	-0.00303285	-3.17788	-0.380822	-0.146084	-1.23074	1.36401	-2.02034	-2.53116	-2.26604	0.572114	2.01903	-0.581648	2.89635	-1.92084	2.02286	-1.70134	0.286171	-2.53032	-2.81705	0.513693	-0.819597	-3.57519	0.804054	1.27489	-3.65654	0.173511	2.41349
37211	-3.90185	2.58463	-2.64566	-1.47433	-3.90185	-3.33935	4.16362	2.56691	-0.940091	-3.90185	-0.461363	-0.737687	-3.90185	-3.90185	-0.225498	1.16691	-3.90185	-3.90185	0.858936	2.24917	2.84601	-2.59684	-1.81451	-3.90185	-1.76317	-0.452846	-0.890038	-0.100515	-3.90185	-3.90185	0.100978	-1.09665	1.53491	-3.90185	3.19933	-3.90185	1.59292	-1.16942	-2.08131	-3.90185	-3.17397	-1.33643	-3.25154	-3.90185	-1.47273	2.4368	-2.61794	0.26123	1.78316
37210	-2.05349	2.17159	-2.05349	-2.05349	-2.05349	-2.05349	0.171335	-0.625934	-2.05349	-2.05349	-2.05349	-2.05349	-2.05349	-2.05349	-2.05349	-2.05349	-2.05349	-2.05349	-2.05349	-0.487419	0.724738	-2.05349	-2.05349	-2.05349	-2.05349	-2.05349	-2.05349	-2.05349	-2.05349	-2.05349	-2.05349	-2.05349	-2.05349	-2.05349	-0.701342	-2.05349	-1.2049	-2.05349	-2.05349	-2.05349	-2.05349	-2.05349	-2.05349	-2.05349	-2.05349	0.122209	-2.05349	-2.05349	-1.32626
52937	-2.20357	-2.03327	-4.37183	-4.37183	2.2539	-4.37183	2.62866	-4.37183	-0.777937	0.375067	-4.37183	-4.37183	-4.37183	-4.37183	-1.29159	-4.37183	-4.37183	2.58297	-4.37183	2.98074	-1.16036	1.26135	2.73301	-4.37183	0.726831	-3.0081	0.96192	-1.13258	-3.15457	1.10956	-4.37183	0.728312	-0.822146	-1.56961	0.777788	1.52431	-1.5039	-1.10346	1.09525	-4.37183	-0.291769	-4.37183	0.399226	2.35321	-0.0134798	-4.37183	-0.791857	-0.320486	-4.37183
36099	-1.11716	-2.33862	-4.23514	-2.9908	2.74805	-0.773738	1.16389	-0.662689	-0.0591943	1.55748	-1.42663	-0.700638	0.121413	-3.94786	-0.252054	-2.35993	-1.17723	-1.07613	-0.939538	5.11513	0.883073	0.54962	1.40447	-0.834442	1.4715	-0.301693	-2.14433	0.640343	-0.459973	0.161823	-4.97937	1.66416	1.29272	0.89476	0.731183	0.941707	-0.488431	-0.062957	1.98255	0.115832	-0.47694	-0.906169	0.510557	1.97647	0.446891	-2.33716	-0.299915	-1.01654	-0.0674852
15681	0.282262	-2.65836	-1.66841	0.242084	0.657	1.22237	0.946731	0.363564	0.254473	1.40958	-0.939538	0.80587	-2.09727	-2.3357	-2.95121	-0.519942	-0.825466	-1.71738	-0.406216	1.69127	0.300299	0.574828	2.35873	-1.81502	-0.297608	-0.430509	-3.41889	1.63231	-0.574541	-0.753166	-2.15521	0.179384	0.720454	1.69042	1.75009	-0.35679	0.265557	0.298541	0.312549	0.988921	0.53834	-3.29336	-1.39745	-2.96016	0.906275	-3.20556	-0.169582	-0.170556	1.66571
21133	-0.811472	0.390998	-1.39025	2.34945	0.108625	1.40447	0.479231	-0.828537	0.696795	0.330558	0.126973	0.793854	0.327457	-0.105628	-0.805156	0.682304	-2.10284	1.29113	-1.91485	0.184852	0.330558	-1.82572	-1.30151	-1.62149	1.68997	0.695014	-1.39821	-0.846584	-2.25843	-0.749281	0.700795	0.741575	-0.266385	-0.673693	2.14254	-0.481767	0.962586	-1.85621	-2.31545	-0.22651	-0.360675	-0.806922	-0.303828	-1.17592	1.10393	1.23879	-0.855431	-1.73793	-0.300626
48410	2.24516	-1.25636	-1.06371	0.694657	2.92113	-0.563625	2.78243	-3.64025	1.19994	1.00641	-3.76415	0.684908	1.54023	1.57129	0.146264	-1.40125	2.30515	6.22731	-1.64566	2.04506	-1.38421	-0.361973	1.46467	1.30795	0.712023	-0.648598	0.543892	-1.51953	0	-0.0928017	-1.88897	0.0753273	-1.12343	-0.421786	1.62835	-0.374262	0.199876	1.11517	-0.207728	-1.80894	0.909351	-2.08192	-3.76415	0.728051	-0.778432	-2.61794	-1.31115	-3.76415	-1.63711
37445	1.15885	-5.18968	-5.18968	-0.772752	4.71153	0.753177	1.76846	-1.88098	0.939753	-1.15714	-5.18968	0.426426	-5.18968	-5.18968	1.20126	-5.18968	-0.930985	2.62957	-2.31833	-2.31186	-1.78538	-5.18968	-0.767094	-5.18968	1.7988	1.05707	-1.38836	-2.33134	-0.726424	-1.82982	-5.18968	-0.746616	-0.36736	-5.18968	1.75561	0.879627	-1.93071	1.51329	0	-0.681076	-2.52367	-5.18968	-2.96128	-0.65699	-2.32554	-5.18968	-1.83239	0.131853	1.62756
40499	-2.78389	-1.04633	-0.548776	0.689836	-0.577982	1.38841	0.996823	0.352307	1.57105	-0.461959	-0.786373	-0.161976	-0.994816	-0.817054	0.0316775	-2.0221	-4.53617	-1.65608	-0.8847	-0.476538	-0.0209258	-4.53617	-0.189187	-0.53931	0.542605	-0.0185857	0.0246034	0.519944	-2.11591	-2.26882	-2.34154	-2.19562	0.388355	0.477366	0.883386	-0.46037	0.950842	0.939076	-1.35624	-0.381949	1.25635	-2.19694	-0.0625049	-2.12155	-1.63487	0.41684	-0.50083	-0.793607	1.52612
35527	-0.361787	1.21195	2.03587	0.090447	0.909197	0.411426	0.629846	-1.71881	0.517024	0.702303	-2.07461	-0.457395	1.20558	-0.724516	-0.31276	0.174534	-0.622376	4.82096	0.234256	-0.44183	-0.923851	-0.0733933	0.147307	-0.667951	0.355918	-1.44066	2.13537	-1.97824	-2.30329	-0.787368	0.309293	-0.323913	-0.503896	-1.05859	1.92456	-1.20158	1.84968	-2.16424	-1.90833	-1.13005	0.431035	-1.50103	-1.43245	0.622743	0.404685	-0.36012	-1.51416	-2.01217	-0.450479
1568	-3.48358	-3.48358	-3.48358	-3.48358	1.38333	-0.264131	-0.614182	-1.62504	-0.815783	1.30363	-2.77596	0.0423642	0.480265	-3.48358	-0.39935	-0.207061	0.527371	4.64638	0.0650208	0.575603	-0.847103	-0.00346663	-0.479955	-0.651088	-1.39062	2.0058	-1.88151	1.08848	0.54498	-3.48358	-3.48358	0.591488	-3.48358	1.68688	2.76649	-0.40679	-1.45958	-0.864596	1.60758	0.842697	-0.200415	-1.84892	1.25266	-1.5547	1.40719	0.363227	-0.652221	-2.11216	-0.525953
541	0.197488	-2.3876	-1.2119	-0.717382	0.621712	-1.5782	0.577248	-0.0576919	1.67107	1.21518	-2.12343	-0.729292	1.55011	-1.16391	-0.812486	-0.512308	-0.320126	0.434668	-0.540988	1.38361	-0.227185	-0.372954	0.0893626	-0.989363	-0.422946	-0.199587	0.89569	0.0406821	1.96359	-0.744681	-0.517461	1.22002	0.390778	0.169925	5.16962	0.470094	2.13898	-1.41812	-0.462754	2.13976	1.32866	-1.74371	-1.90671	-1.56362	1.45575	2.97109	0.190046	-1.41158	-0.824188
52932	0.576087	-0.341903	0.376402	-0.290886	-0.217256	-2.62504	0.819586	0.107822	0.67428	0.647913	-4.06613	-1.68223	-1.03475	-3.29195	-0.823933	0.287472	0.444667	-0.701342	1.24221	1.03562	-0.545824	-0.377632	1.57207	-3.6206	0.62368	-1.98793	-0.672083	0.240253	3.16329	0.510861	-2.12406	1.47871	0.0710762	0.226139	4.36989	0.775093	2.0475	-1.33497	-1.03298	1.80364	1.32769	-3.58901	-3.191	-5.59423	1.22002	0.140517	0.216486	-0.240759	-0.161008
43525	-1.11404	2.7306	0.262553	0.0640551	-0.652675	-2.55639	0.0154976	-0.853866	1.27834	-0.750009	-3.0613	-3.0613	0.890019	-3.0613	0.352871	-0.245882	-0.625934	10.6448	-3.0613	-0.844769	-0.995103	0.315566	0.196355	-3.0613	-0.267774	-1.77843	3.80928	-0.513131	2.77653	0.0116388	-0.514367	-1.16004	-0.653809	-0.842698	1.74928	-0.451859	-0.174296	-0.806417	-3.04931	1.24092	0.502738	-3.0613	-3.0613	0.416083	-0.709576	1.74015	0.0174944	-1.04305	-2.72834
1669	-1.70981	0.270708	0.757791	-2.14752	-1.13353	0.836247	1.33663	-2.92467	-0.714302	-0.534287	-2.85935	-0.875407	3.14999	0.5889	0.695638	-0.488228	-2.16294	-5.90401	-1.38383	-3.14305	-0.61772	-1.75244	-3.05529	0.752577	0.887525	0.2529	-0.555121	-1.1743	1.63937	-3.50471	0.248535	-3.00578	-1.85465	1.0664	1.84591	-0.754869	-5.90401	-1.89004	0.521051	0.548338	0.176706	0.978415	-1.3827	-2.14624	-1.68594	1.95114	-0.932637	-2.42663	0.47415
21126	1.3905	3.04109	-0.76783	-0.239396	-0.086967	-3.62593	-3.62593	-2.43518	-0.323552	-1.10718	-3.04097	-3.62593	1.05374	-1.69947	-1.07795	1.00454	1.95047	-0.853084	1.76524	1.69942	0.296311	2.22577	-0.268991	-0.291592	2.17986	-1.93512	1.81828	1.19994	0.680774	-1.30009	-1.75438	-1.07552	-3.62593	1.23113	-3.62593	-3.62593	-2.08131	1.82093	2.10949	-0.27666	-0.959318	0.736215	-1.67346	-2.04097	0.103934	-2.5154	1.3872	-3.62593	-1.62683
32349	-1.03771	-3.25154	-3.25154	1.22157	1.13152	0.694657	0.204141	0.232906	-0.570679	0.84543	-1.06522	-0.255667	-0.283492	-0.093879	-0.880179	0.465922	-1.19166	-1.46077	3.1311	1.39182	0.523562	-0.968323	0.372172	-0.223643	0.0607392	-0.240248	-1.64747	0.729357	-0.171856	-0.927963	-1.13195	-0.123277	1.60041	1.32262	2.50322	0.374066	-0.15859	-0.39973	0.0669502	0.151209	-0.177719	-2.81401	-0.705335	-1.191	1.44858	0.0889557	-0.306502	0.951662	-0.567468
22116	-1.486	1.68446	-0.0326838	-1.486	-0.0257644	0.0761486	-0.373514	-1.486	0.104873	-0.526161	-1.26361	-1.486	0.115433	-1.486	-1.486	-1.486	-1.486	1.5786	-1.486	-1.1805	-0.0729379	-1.42314	-1.486	-1.486	-0.309002	0.665393	-0.476137	-1.44615	-1.11935	0.0666748	-0.0481139	-1.22499	-0.338798	0.796432	-1.486	-1.3485	-1.486	-0.0805455	0.273934	0.230203	-0.0478156	2.00763	-1.486	-0.269686	-0.0334219	0.867896	-0.125793	-1.486	-0.0931094
46146	-2.82521	-2.3357	-1.06281	-2.03032	0.297133	-3.01508	0.0736832	-5.9568	-5.15329	2.37673	-1.71359	-1.53199	1.9455	-1.99942	1.00166	1.03548	-1.22364	-4.77596	0.608431	-0.226004	0.709908	-0.522219	1.41992	-0.0275279	0.426533	-5.18968	-0.934841	-0.416192	-6.42973	1.89025	-1.11466	-0.340806	2.13471	-0.704159	1.68356	-1.35808	-4.27649	-3.152	1.81676	-5.18442	0.361432	-0.939538	1.37651	-2.06431	0.778461	-1.71265	0.617863	0.00144197	-3.79386
31941	2.16343	0.656359	0.519542	0.351854	0.92562	0	-1.45958	-2.79486	-0.737928	-0.834699	-2.57691	0.965987	1.96602	0.197236	0.532965	0.726657	-0.435183	-0.766112	2.66498	0.0263043	-0.558942	-0.059044	1.01357	-1.29159	0.659651	-0.488633	0.0746424	-0.226848	-1.49452	-0.609773	-0.304719	0.524565	-1.12124	-0.920025	-0.218598	-1.92139	0.638954	-0.494719	-0.651768	-0.129103	-0.83367	-0.347399	-0.179515	1.07909	-0.532407	2.29007	-0.587056	-1.63487	-0.937326
22118	-0.962407	-2.68873	-0.237183	0.205768	1.74481	0.0292762	0.0681893	-0.358824	-0.316169	0.545277	-1.52699	-1.29796	0.339935	-0.8863	-1.80239	-0.502056	-1.58165	1.56032	0.675455	0.289126	0.124063	-0.416	0.930548	-0.878852	-0.150241	1.36938	-0.28086	0.631617	0.696528	0.279055	-1.34227	0.550014	0.960956	-0.185573	1.58005	0.403486	-0.00766662	-1.24332	-0.19909	0.761966	-0.0771932	-0.761702	-0.856737	-1.38647	0.792522	1.45822	-0.93429	0.00144197	0.332507
48442	0.124196	-0.902929	0.241108	0.659925	2.29458	1.9996	2.73446	0.453649	-1.33935	1.41749	-3.6295	2.52882	-1.20523	-1.35845	-1.28806	0.922198	-1.44772	0.312084	-4.85308	2.69066	-1.70322	-1.81655	0.717474	1.5813	1.96403	0.975704	0.877195	-1.06582	0.553754	-4.85308	-1.24708	1.08079	-2.14497	-0.0343081	3.79803	2.76207	1.50315	1.03005	2.81594	1.66789	2.42704	-1.39745	0.103934	0.156397	-3.38233	-2.77893	-2.32843	2.24501	-1.13797
36098	1.1635	-0.852042	-2.29903	0.214871	0.928958	-0.304006	3.09168	2.08872	1.345	4.41391	-1.35402	2.83788	-0.446148	-2.47153	-0.198593	-2.85204	-1.78289	0.382059	0.777367	3.57302	-2.75147	-0.79636	-0.560005	-0.0505024	1.59994	0.886043	-1.2512	-0.706747	1.19931	-2.75341	-3.48036	0.984553	-0.5245	0.805127	0.200379	0.682933	4.08363	1.87825	1.80016	2.63143	2.20805	-1.99424	-1.98108	0.464355	-2.29548	-2.0052	-2.01042	-1.0945	-0.15682
1418	-0.0901885	-0.364385	-0.423139	-0.314912	0.19333	-0.701811	-0.267774	-0.62638	0.132643	-0.266385	-1.06281	0.491597	0.950692	-1.00491	0.332622	-1.22331	-0.414845	-2.61264	0.180403	0.653243	-0.481566	-0.774232	-0.0696033	-0.526161	0.609566	0.0344975	-0.351627	0.62798	1.09606	-0.978805	-0.560643	-0.257045	0.872474	0.19131	0.905582	-0.361602	0.216734	-0.20025	0.0713508	0.400647	-1.1769	-0.264651	0.528871	-2.61264	-0.349971	-0.579491	-0.659039	-0.677149	0.219339
43582	0.227125	0.52677	0.585347	1.02786	0.370722	1.11882	-1.16294	-1.14051	-0.142736	-1.39289	-1.86881	-0.515192	-0.704865	0.183328	-0.0238564	-0.291415	-0.699232	0.811964	0.530071	-0.138918	-0.33061	0.0281448	0.359296	-0.401254	0.104471	-1.01946	1.179	-1.90671	-0.640479	-1.05739	-0.239736	-0.497975	-0.150561	-0.478547	-1.89808	-1.59379	0.0969365	0.465191	-2.69713	0.218595	-0.00665171	-0.506763	-0.565972	-0.555757	-0.220614	1.19182	-1.1565	-1.37857	-0.226679
34424	1.6338	0.715718	-1.04901	0.516419	-5.09789	0.919988	2.6943	-3.8039	-1.5154	-3.93236	-3.25567	2.72376	0.925012	-2.96353	0.340733	-1.73504	0.978489	0.383497	-0.0473682	1.81619	0.113834	-0.496753	-1.91594	0.490467	0.212009	0.735869	-0.0711181	1.33342	0.0458623	-0.599462	-3.73504	0.186374	-0.363828	1.09511	-0.113567	2.13402	-0.347215	0.844145	-1.69806	2.67634	-1.57734	-1.53116	-0.381949	-2.42818	0.188401	-4.92139	0.594166	1.09768	-1.26847
34401	1.84338	-3.45958	-0.564478	-0.0168331	-7.82828	3.02114	4.3088	-1.14688	-0.853084	-2.45561	-3.26257	3.94678	-1.35107	-2.65745	0.607295	-1.04603	2.64609	-7.82828	-0.952043	0.53973	2.34437	0	-2.47634	0.528371	-0.397828	2.14388	-2.673	1.22577	1.68185	-1.41696	-4.83239	0.446997	-0.301515	0.780646	-0.579706	3.07924	1.13803	1.55974	0.162983	2.91535	-1.53617	-2.87514	0.0343566	-7.82828	1.2803	-5.86986	-0.296013	2.11982	-0.663831
2290	-0.714539	-2.0221	-0.676688	0.388024	0.770449	-0.0513992	-0.113879	-0.276485	0.52657	-0.0229766	-0.91376	0.597603	-0.420627	-1.10222	-2.0221	0.157949	-1.16165	-0.689427	0.955015	0.191942	0.115566	-0.53931	-0.95288	-0.382137	0.00417776	-0.616835	-1.38571	-0.0656722	-1.29832	-0.452649	-0.150561	0.104739	0.451013	0.0756011	-0.0934172	-0.264651	-0.0758241	-0.0433485	-1.44261	0.507008	-0.918388	-1.01217	-0.231075	-0.533869	-0.664974	1.33931	-0.248622	-0.0646157	-0.0603973
18319	-0.19314	0.591584	0.560813	0.873104	1.20983	-0.421786	0.815329	-1.99194	-0.706983	-2.11279	-1.02797	-0.976248	-3.39593	0.535754	0.609188	-0.0843644	0.0600474	0.348912	1.55645	-0.106871	1.06543	-0.690824	0.242816	0.596935	-1.44497	-1.24879	1.09882	0.522056	0.695548	0.215368	0.906891	-1.07339	-0.0315037	-0.519114	1.39884	0.305329	-1.15136	-0.783887	0.0806577	-0.219942	0.537147	-0.410237	0.630965	0.738638	-1.18017	2.00393	-1.226	-0.676226	0.0247452
31938	0.749234	-3.14944	-2.84892	-1.55216	0.564817	-0.392705	-0.793857	-0.706276	-0.0593446	0.262193	-1.77349	0.946806	1.18295	-0.974262	-0.884434	-0.876996	-2.35919	-3.14944	0.414136	0.271187	-1.42159	-1.00839	0.417056	-1.45799	0.487795	-0.341537	-2.18836	1.8853	-0.419662	0.897937	-1.77843	1.47171	2.13281	0.370164	1.3888	-0.9703	0.456806	-0.564691	0.692784	0.857105	-0.936497	-1.25636	2.26376	-1.99367	-0.380634	-0.268295	-0.264824	-1.90455	0.59579
52914	-0.730009	-1.98222	-1.23107	0.841651	0.242694	-1.07613	0.740194	-1.58944	-0.0391918	-0.595751	-1.36327	-0.205896	0.0209111	-1.51746	0.774081	-0.310075	0.111699	0.330788	-0.114035	0.159112	1.61523	2.13786	0.0592168	-0.462356	0.611172	-3.10036	-0.450873	1.38455	-3.86355	-0.46953	-3.86355	0.118493	1.22052	-0.5664	2.56944	-1.2186	0.593497	-2.85517	1.61838	-0.386091	0.0301242	-1.59946	1.32498	-2.88897	-0.152324	-3.86355	-0.430509	-3.14433	-1.23141
437	0.336855	-0.947306	-0.57906	-0.319586	1.03111	1.60763	-0.755113	-1.43674	-0.659951	-0.118884	-2.2709	-0.538262	1.28451	-0.766112	-0.417155	1.24981	-1.29548	1.98393	0.0230424	-0.950369	-0.800124	-0.879117	0.0590783	-1.04067	-0.168609	-0.212233	0.451857	-0.139713	-0.337886	-0.470529	-0.520149	0.488721	-0.281737	-0.444576	1.29001	-0.459179	-0.177882	-0.412731	-0.134319	-0.0388953	-0.548565	-1.97256	-1.00839	-1.22938	0.483468	0.0603241	0.0639171	-0.877261	-0.742507
15685	-1.40775	-1.05679	-0.124534	0.715981	-1.28244	0.615228	0.100978	1.59149	1.20389	-1.33279	-0.89459	-0.579491	-0.412155	-0.709576	-0.880179	-0.812232	-0.878056	-1.75049	-1.4185	-0.319946	-0.576476	-1.92248	0.598556	0.0274372	0.302992	-0.992517	-0.162299	1.44557	-1.87408	-1.43245	0.312665	0.311271	0.385265	0.748032	0.301471	0.369829	0.608809	0.500802	-0.323913	-1.26361	0.229342	-1.59205	-0.187871	-1.15168	-2.12406	0.769349	-1.59161	-1.30722	0.373063
42040	-0.273169	0.494979	-1.45087	0.683652	2.16221	1.98572	0.133169	-2.53868	0.147958	6.06	-1.97313	2.52251	0.215492	-0.622154	0.430928	0.380397	-0.0768889	3.12725	-0.158107	0.515107	-1.36885	-0.573252	1.52922	-1.72118	0.946806	0.942909	-0.865911	-0.751951	-0.935669	-2.32409	-0.980227	1.08134	-1.0908	-0.307394	1.38178	0.942308	-0.334243	-1.51416	0.633199	1.23315	-1.15232	-4.06854	-2.93457	-2.06371	-1.15008	-1.37932	-0.0136255	-0.238204	2.92079
32227	-3.51293	-3.51293	-3.51293	-3.51293	-3.51293	-3.51293	0.445939	-3.51293	-3.51293	-0.880445	-3.51293	-3.51293	-3.51293	-3.51293	-3.51293	-3.51293	-3.51293	-3.51293	-3.51293	-3.51293	-3.51293	-3.51293	-3.51293	-3.51293	-3.51293	1.47763	0.421479	-3.51293	0.896621	-3.51293	-3.51293	0.0336521	-0.103302	-2.16101	2.69557	0.948825	-1.84788	0.563256	0.701239	0.596458	-0.393084	-3.51293	-1.90401	-3.51293	-0.489241	-0.154891	-3.51293	-1.30793	-1.90888
18330	-1.71501	-1.71501	-1.71501	-1.71501	0.0368901	-1.71501	-1.71501	-1.71501	-1.71501	-1.71501	-1.71501	-1.71501	-1.71501	3.05951	-1.71501	-1.71501	-1.71501	-1.71501	-1.71501	-1.71501	-1.71501	-1.71501	-0.629947	-1.71501	-1.71501	-1.71501	-1.71501	-1.71501	-1.71501	-1.71501	-1.71501	-1.71501	-1.71501	-1.71501	-1.71501	-1.71501	-1.71501	-1.71501	-1.71501	-1.71501	-1.71501	-1.71501	-1.71501	-1.71501	-1.71501	-1.71501	-1.71501	-1.71501	-1.71501
1419	0.525568	-0.52533	-0.529073	0.303693	0.330673	-0.178371	-0.22011	-0.35716	-0.00955335	-0.332426	-1.26292	0.546561	1.49375	-0.0272338	-0.0460271	-0.625934	-0.145925	-0.27631	1.2181	0.637749	-0.240077	-0.406981	0.439464	0.0890913	-0.117474	0.299714	-1.21524	0.568324	-0.586406	-0.29442	-0.583809	-0.581432	0.825379	0.228973	0.47747	-0.456999	0.101919	-0.339893	-0.654944	0.0353424	-0.937326	0.547746	-0.303116	-0.275088	0.625832	-1.77497	-0.872499	-0.0726345	-0.0343081
35136	0.271067	-1.94453	-1.94453	-1.94453	-1.94453	0.437867	-1.94453	-1.94453	-0.757062	-1.94453	-1.89486	-1.94453	-1.94453	-1.94453	-1.94453	-1.94453	-1.94453	-1.94453	-1.94453	-0.628831	-1.94453	-1.94453	-1.94453	-1.94453	-1.94453	-1.94453	-1.94453	-1.94453	0.647729	-1.94453	-1.94453	-0.551522	-0.761947	0.359296	-1.94453	-1.94453	-1.94453	-0.0668806	-0.767339	0.24062	-0.451859	-1.94453	-0.694555	-1.94453	-0.381385	-1.94453	-1.94453	-0.720469	-1.94453
1494	0.225152	0.363564	-0.279459	-0.170719	0.577924	-0.207728	-0.353837	-1.97483	-0.498586	-0.16537	-2.88683	0.072586	0.816231	0.0485152	-0.0891139	0.0652966	-0.642054	0.434348	0.448267	-0.253945	-0.578629	0.10286	0.219711	-1.46355	-0.0647666	-0.132894	-0.131155	-0.125478	-0.627494	-0.395359	-0.80768	-0.605376	-0.682464	-0.635988	0.609471	-0.30276	-0.284897	-0.23226	-0.122491	0.230326	-0.542248	-1.0145	-0.722848	-0.798115	-0.040675	0.707701	-0.458783	-0.738409	-0.799119
37187	-2.5632	3.08238	-2.5632	-2.5632	-2.5632	-2.5632	-2.5632	-2.5632	-2.5632	-1.45008	-2.5632	-2.5632	-2.5632	-2.5632	-2.5632	0.437973	-2.5632	-2.5632	-2.5632	1.51425	-0.279809	-0.0279691	0.334225	-2.5632	-2.5632	-2.5632	-2.5632	2.4642	-2.5632	-1.33752	-2.5632	-1.13987	-2.5632	-2.5632	1.02311	-2.5632	-2.5632	-2.5632	-0.376695	-2.5632	-2.5632	1.10996	-0.820362	-2.5632	-2.5632	-2.5632	-2.5632	-2.5632	-2.5632
37190	-0.736966	3.12146	2.08743	-0.677149	-0.67992	-3.1623	0.739934	-1.63801	-3.1623	-1.21223	-2.92687	-0.304362	-3.1623	-3.1623	-3.1623	-0.252913	-3.1623	-3.1623	-3.1623	1.85691	0.0766959	-1.40928	0.00776959	-3.1623	1.03907	-2.24059	-1.42895	0.747946	0.119024	-1.32952	0.600175	-2.78289	0.374733	-0.970017	2.09993	-1.82726	0.726482	-3.1623	-1.05829	-0.136062	-3.1623	3.51801	-0.346848	-1.70698	0.00259452	-0.47293	-3.1623	0.308128	0.69893
46172	-1.92632	-1.92632	-1.92632	-1.92632	-1.92632	-1.92632	-1.92632	-1.92632	-1.92632	-1.92632	-1.92632	-1.92632	-1.92632	-1.92632	-1.92632	-1.92632	-1.92632	-1.92632	-1.92632	-0.814007	-1.92632	-1.92632	-1.92632	-1.92632	-1.92632	-1.92632	-1.92632	-1.92632	-1.92632	-1.92632	-1.92632	-1.92632	-0.117474	-1.92632	0.671565	-1.92632	0	-1.92632	-1.92632	-1.92632	-1.92632	0.409472	-1.92632	-1.92632	-1.23141	-1.92632	-1.92632	-1.92632	2.44597
37198	-3.22162	-0.259461	-1.49859	-3.22162	-1.35476	-3.22162	0.374066	-1.71217	-3.22162	-1.17169	-0.157142	-3.22162	-3.22162	-3.22162	-3.22162	-0.0709665	-3.22162	-3.22162	-1.71265	0.961697	-3.22162	-3.22162	-1.06824	-3.22162	-1.04722	-3.22162	-3.22162	0.549028	-3.22162	-3.22162	-3.22162	-3.22162	0.606347	-1.24127	2.20877	-3.22162	0.633013	-3.22162	-1.11716	-3.22162	-1.98679	1.65008	-3.22162	-3.22162	-1.24674	-3.22162	-3.22162	-3.22162	0.159629
47401	-3.79386	-3.79386	-3.79386	0.202637	2.6281	-0.246224	-0.466736	-2.17788	0.111165	-0.676688	-1.64295	-0.877526	-1.343	-2.36438	-1.32662	0.128161	-0.617941	-3.79386	1.34489	1.04327	-1.71123	-0.453241	1.77315	-1.61883	-3.37183	1.10822	-2.41273	0	-3.79386	-3.79386	-3.79386	0.837782	2.68044	0.276318	1.86687	-1.91921	-0.894322	-0.809196	-0.249822	0.369271	-3.79386	0.145743	0.381948	-3.79386	0.590818	-2.57004	-3.25981	1.86604	0.957617
39795	-2.29903	0.810566	0.913186	-0.316887	0	-1.46395	-0.103147	-2.05949	-1.75487	-1.14624	-2.35845	-1.99654	-0.825466	1.18656	-0.383078	-1.92577	-0.879383	1.64676	0.654069	-0.768322	-1.13955	-0.0820718	-0.10036	-0.421399	0.455018	0.0950467	0.632547	-2.25291	-1.47113	-0.313656	0.840926	-0.172344	-0.441634	-0.175436	0.256044	-0.300093	0.988339	-1.31151	-0.68455	-1.02415	-0.468731	1.84246	-1.43948	-0.147522	-0.369781	0.954643	-0.975397	-1.41388	-0.815275
48698	-0.601869	-0.171693	0.36446	0.065848	0.804219	-1.55979	0.359634	-1.9703	-0.279809	-1.43012	-1.7413	-0.937326	1.37962	-1.28174	0.525468	-1.0505	-0.895127	2.46957	-0.0156659	0.00791308	0.262794	0.758388	-0.521598	-0.525746	0.116232	-4.1078	0.25181	-0.530531	-8.82828	-0.491064	-1.44222	0.331705	0.728051	-0.818325	1.35823	-1.42701	-0.0563412	-2.25636	0.237074	0.360982	0.31429	-2.05349	0.380064	-1.80642	0.622087	-8.82828	0.0606008	-1.85204	-0.986788
43231	-0.674844	-0.142576	-0.838306	-1.39631	-0.209395	1.19112	0.733007	-0.392895	0.646992	1.40556	-0.70463	0.536849	-0.444576	0.281075	-0.547932	0.108759	-1.53366	1.82656	0.721591	-0.215077	-0.360305	-0.595751	0.704075	-0.777195	-0.185409	0.343692	-0.358454	0.317999	0.270708	0.331361	-1.20324	0.263275	0.4336	0.453965	1.52912	0.554147	-0.0161035	0.333424	0.689299	-0.843992	0.807767	-1.52866	-0.297608	-1.10439	0.555424	-1.2049	-0.0449848	0.0777899	-0.616171
40428	0.167101	1.08359	0.568713	0.317883	0.596267	-0.621488	-1.1106	-2.30045	-0.198593	-0.761947	-2.80995	-0.856998	1.27262	0.867343	0.135798	-0.384395	-0.404687	1.43034	1.31255	-0.561068	-0.990796	-0.360305	0.446786	-0.692222	0.320773	-0.0455803	0.656725	-0.762681	-0.927688	-0.894054	0.205267	-0.145925	-0.573467	-0.534287	0.00977712	-1.29089	-0.169096	-0.158268	-0.897543	-0.420048	-0.653582	-0.171044	-0.800626	0.052555	0.130404	1.31092	-0.815022	-1.14624	-0.962126
15689	-5.86986	-7.28771	-5.85308	-8.42973	2.08131	3.17337	-0.371833	-2.56576	0.225645	0.553361	-0.658356	-11.2877	-0.163914	1.86884	0.674641	1.30958	-11.2877	3.03731	3.52305	-11.2877	-11.2877	-11.2877	2.92264	-8.53282	-6.1078	5.31841	6.1513	-1.54204	-11.2877	6.34247	6.85056	-1.00087	4.75549	5.53201	-1.1488	-2.15907	-0.0611497	-1.94286	-2.56064	-1.82419	-1.49086	4.582	-1.91267	5.16438	-0.00361125	8.66207	6.63187	-3.53116	4.24701
52915	-3.05889	-3.05889	-1.73169	1.4899	-1.3133	-0.338798	2.34125	-0.806922	-0.239396	-1.4933	-1.09696	0.032383	-1.10005	-3.05889	-0.163429	-0.222296	1.22404	-3.05889	-3.05889	0.690283	4.23921	0.261952	-3.05889	-1.03593	1.13073	-3.05889	-0.898888	0.867817	-3.05889	-3.05889	-3.05889	0.87743	0.0130692	-0.102063	2.81116	0.498557	0.0568609	-3.05889	1.18091	0.0427844	-0.0655212	-3.05889	1.23628	-3.05889	-1.71123	-3.05889	-0.537843	-2.03801	-3.05889
32442	-5.41735	-5.41735	-3.13543	-2.03327	-5.41735	-5.41735	-0.821126	-5.41735	-1.95288	-0.820616	1.31417	-5.41735	1.17236	5.7639	2.81717	4.84524	-1.63218	-5.41735	4.6411	-5.41735	-5.41735	-5.41735	4.38254	2.8203	-2.18574	-5.41735	2.17514	-5.41735	-2.26396	3.10442	3.72665	-5.41735	3.62845	2.70359	-5.41735	-5.41735	-5.41735	-5.41735	1.67825	-5.41735	-5.41735	5.01622	-1.22129	1.22367	-0.187214	0.887057	-2.05349	-5.41735	-5.41735
31904	-3.61706	-3.61706	-3.61706	-3.61706	-3.61706	-2.152	-1.84322	0.237441	-0.108425	-1.16165	-0.0430512	0.41792	0.475189	-3.61706	-3.61706	-3.61706	-3.61706	-0.943139	-3.61706	-0.909418	-3.61706	-3.61706	-3.61706	-3.61706	0.529371	-0.401254	-3.61706	-3.61706	-3.61706	-3.61706	-3.61706	-3.61706	1.83309	2.09919	0.613626	-1.3496	2.0091	-0.216585	-2.02268	-3.61706	-3.61706	-3.61706	-3.61706	-3.61706	-3.61706	-3.61706	0.347666	-3.61706	-3.61706
35114	1.05984	-3.78588	-2.06854	-0.646338	0.383497	-0.105784	-0.421013	0.018919	0.746227	0.484499	-1.54878	0.748375	0.326077	-0.615066	-1.23616	-1.57089	-0.383831	-2.16101	0.568129	1.21767	-0.897275	-0.676226	0.351741	-0.214073	0.297837	0.410992	-2.73025	0.0641931	-1.07157	-0.683623	-2.09111	0.365804	1.09592	0.60966	0.170566	-1.09326	0.915636	0.645978	-0.359009	0.250234	-1.21994	-1.6753	0.193456	-3.18442	1.22651	-0.650182	-0.894858	-0.0431999	0
39598	5.00571	-2.1805	0.0199154	1.37629	-3.04097	-0.144648	2.25728	-4.84892	-3.77794	-2.00694	-0.916208	0.608431	1.29766	-2.58467	-0.535959	-1.61883	-0.116066	4.34271	-0.210062	-4.48036	-1.40163	2.26388	-1.52243	1.59455	0.712728	1.13527	1.1273	-0.552156	-1.98793	-2.27439	-1.7539	0.675184	-0.217256	-1.28983	-1.37782	0.349479	-1.02885	1.17236	-0.487217	2.53371	-0.218263	-4.05889	-1.22735	-3.0625	-1.12753	-3.44379	2.9101	1.34619	-1.86197
34390	4.676	-4.56661	-1.68687	-0.237013	-5.04454	0.00561557	2.55893	1.92661	-1.02738	2.35676	0.264596	2.0784	0.241352	-3.40507	-1.21223	-1.54751	0.041243	-1.07339	-0.546878	0.696973	-1.23107	1.72286	-1.54751	1.57507	1.35208	1.51652	-2.67392	0.274053	-1.34593	-0.481767	-3.96353	2.3417	-0.274913	2.61485	-0.202074	1.28042	0.630219	2.3799	3.61286	2.66757	-0.0436459	-2.22567	-0.853605	-5.2709	-0.210396	-4.09789	3.31493	1.78144	-1.29619
21156	-4.42973	-4.42973	-4.42973	-4.42973	-4.42973	-4.42973	-4.42973	-4.30187	-0.40526	1.98306	-4.42973	-4.42973	-4.42973	-4.42973	-1.0807	1.81246	-0.697827	-4.42973	-4.42973	-4.42973	-1.31617	-4.42973	-4.42973	-4.42973	-4.42973	0.664483	-4.42973	-4.42973	1.57294	-4.42973	-4.42973	-4.42973	3.01491	2.66293	0.786262	-4.42973	-4.42973	-4.42973	-4.42973	-4.42973	-4.42973	-4.42973	1.4471	-4.42973	-4.42973	-4.42973	-4.42973	-4.42973	-4.42973
32198	-0.629055	0.861955	0.996316	1.28096	-0.0671829	-1.11654	0.00733905	-0.107648	-0.374823	-1.58381	-4.09296	-0.93016	-2.53868	-5.46116	-1.60472	2.48983	0.248292	-1.40202	3.83979	0.300651	2.10484	0.0173518	-0.629278	-5.74855	1.07895	-2.89539	-1.66292	-0.807932	1.61706	-0.463947	-4.25705	-0.75755	-0.125321	0.943059	0.794437	-1.12532	-0.8497	0.256286	-2.80188	-2.15393	0.984261	-1.90725	1.41376	-5.88683	-1.17625	0.110096	-0.0124608	-0.059044	0.367371
43258	0.372618	-0.189845	0.58602	0.263034	0.188274	-0.286656	0.263395	-1.72547	-0.640254	-0.664288	-1.7004	0.679334	0.535655	-0.386657	0.00273852	0.0440443	-0.626157	-4.24605	0.356595	-0.365686	-0.758282	-0.659267	0.56179	-0.46913	0.942233	-0.938155	-0.656081	0.269392	0.532267	0.14509	0.701061	-0.917842	0.234501	0.0961269	0.36446	-0.37034	-0.708868	-0.950369	0.0735461	-0.572823	-1.30722	-1.09234	0.960289	-1.13005	0.0497702	-0.464544	-0.89459	0.699285	0.115166
46173	0.371503	-1.31258	-0.960721	-0.251711	0.824971	0.0736832	0.326997	-1.15875	-0.330973	0.0816123	-1.82982	0.461948	0.954271	-1.05559	0.544189	-0.467733	-0.860923	1.22182	0.575506	0.25882	-0.179678	-0.925221	-0.526785	-1.20457	0.0932897	-0.0576919	-0.904818	-0.127211	-1.06643	-1.49289	-1.23684	0.130536	0.73786	0.52306	0.994507	-0.573467	0.218223	-0.199752	-0.00433459	0.132379	-0.514573	-0.938984	-0.200415	-0.980796	-0.462555	-0.171368	-0.0951113	-0.919752	-0.0539429
554	0.870897	1.15911	-3.44536	0.865365	0.317767	-1.63218	-0.758282	0.0172093	-0.190009	-1.35255	-0.894322	0.757023	0.412294	1.47134	-0.993666	-0.387978	-0.52533	0.499782	-0.920025	1.64672	0.109962	-1.15104	-0.0680901	0.0798389	1.13862	-2.43518	-1.16327	1.93587	0.0416635	-1.24777	-1.45403	-2.1016	0.771463	0.963252	-0.322469	-2.0523	0.914871	0.141171	-3.16488	0.839073	-2.14114	1.8514	-0.917842	1.50929	-0.0275279	-1.43051	-3.44536	0.446468	0.226385
555	0.932364	-3.82828	-1.58035	-1.02122	0.837297	0.856946	0.480679	-0.648598	0.510253	-0.321567	-1.22162	-0.902929	0.745797	0.0133551	-0.209728	-0.374823	0.606063	-0.95288	0.834145	0.703544	-0.465739	0.23585	0.861955	-0.365128	-0.953718	-0.302582	-1.14592	0.0144981	-0.431287	1.09173	-1.1488	0.172999	0.841732	0.226632	-0.698998	-0.112163	-3.45641	0.335712	-0.514367	0.0110662	-0.539729	-1.93733	0.334797	-1.70934	0.462366	-2.69059	-0.859876	0.572211	-0.523255
2831	1.06371	-4.51622	-2.17788	-1.2464	0.72465	0.881116	-0.12658	-1.21692	0.40621	-0.183441	-1.46594	1.07594	0.449641	-1.65608	0.392098	-1.12973	-0.675074	-0.149921	0.389457	0.21176	-0.184589	0.374956	-0.0735451	-0.831615	0.207268	0.229342	-0.404114	-0.785626	-0.408321	-1.56533	-1.90617	0.181421	0.331017	-0.206562	0.909428	-0.559154	0.19232	0.562181	0.336283	0.263996	-0.269164	-1.41812	-0.495736	-1.69713	0.101112	0.745366	-1.16553	0.0116388	-0.824443
32342	-2.53032	-2.53032	0.439251	-2.53032	-2.53032	-2.53032	-2.53032	-2.53032	-1.27369	-2.53032	-2.53032	4.13541	-0.583809	-2.53032	-2.53032	-2.53032	-0.0191704	3.23556	-2.53032	-1.40736	-2.53032	-2.53032	0.067914	-1.36253	0.739589	-2.53032	-2.53032	-2.53032	-2.53032	-2.53032	-2.53032	-2.53032	-2.53032	-2.53032	-2.53032	-2.53032	-2.53032	-2.53032	-2.53032	-2.53032	-2.53032	-2.53032	-2.53032	-2.53032	-2.53032	-2.53032	-2.53032	-2.53032	-2.53032
21134	2.31751	1.42143	0.745711	0.540126	-0.629501	-0.593354	-1.12753	-2.2029	-0.303294	-1.76072	-1.72356	1.11982	2.51139	-1.99252	4.84419	2.51859	-1.21893	0.544288	3.19424	-0.344099	-0.0320936	-1.16942	-0.900234	7.88145	6.36239	-0.789611	0.575216	2.38731	-1.1078	2.44589	-1.64882	0.798507	0.0938306	-0.363085	0.0574156	-1.78289	-0.503896	-0.144329	-2.24605	1.18415	-0.477743	-0.335335	0.314755	0.584289	-1.41542	0.45586	-0.0508013	-2.1565	-0.03934
52988	1.59158	0.371503	1.2225	0.564134	2.36919	-0.851001	-1.54456	-2.94453	-0.869333	-0.911587	-3.92139	0.338681	1.5853	-0.642279	-1.56875	2.93755	-1.00868	-3.18311	2.68847	-0.470529	-0.403351	0.386038	0.142479	0.839153	2.21111	-0.317606	0.490878	2.45715	-1.0625	0.38416	-0.989363	0.614757	-1.03949	-1.2119	0.330903	-2.25636	-0.844251	-0.721183	-1.34008	0.706995	-0.999135	-1.16327	-0.0223904	-0.361416	-1.0625	0.721154	-1.0604	-1.62683	-1.09357
1126	-0.91866	1.53476	0.697062	1.46132	-0.629278	0.460271	0.0594937	-0.917297	0.28629	-0.300093	-2.343	-0.833927	-1.02268	-0.781157	0.411535	-1.87408	-2.89111	0.933422	-3.10656	-0.289827	0.801821	-1.23379	-0.781405	-1.17592	-0.110449	-1.08009	0.151599	-1.04782	0.188401	-0.358269	0.335255	-0.973412	0.470823	0.780646	0.180403	-0.152163	-0.408704	-0.0212186	0.276437	-0.199587	1.2734	0.0614306	-1.03623	-0.994816	-0.695956	0.88534	0.0164963	-0.877261	0.903115
33434	2.30955	-0.158751	0.353888	-0.594225	1.03019	0.0683269	-1.77794	-2.12658	-1.42857	3.02467	-3.79586	-0.571322	2.66262	0.332164	2.83722	-1.37819	0.927138	0.97585	-0.701811	1.19049	-0.429537	0.293017	0.722728	0.852079	-1.41004	-1.07491	0.624054	1.99255	1.7208	0.683202	1.23217	-1.41928	0.0254541	-0.140348	1.35755	-0.651088	-0.830332	1.57512	0.256648	-0.266559	-1.43401	-2.12784	-1.22196	-0.064314	-2.45166	0.028852	-1.60823	-1.50144	0.873734
1107	0.373286	-0.916753	-0.747584	0.0271541	0.836086	1.66721	-0.609993	-0.634196	0.121944	-0.0307666	-2.31258	0.298776	1.18853	-0.578413	0.148479	-1.131	-0.918933	0.750864	-1.06945	0.798839	-0.607793	0.0869196	0.172999	-0.40947	-0.611976	0.258459	-0.224317	-0.278059	0.370722	0.238542	-0.149601	0	0.490878	0.426533	-0.098969	-0.606913	-0.202904	0.770026	-0.553426	0.468427	-0.765131	-0.847362	-1.0221	-0.959598	-0.0685439	0.285225	-0.759014	-0.946194	-0.230567
41494	-3.1291	-3.1291	-3.1291	-1.32301	1.7311	-1.31653	-1.25808	0.730401	-3.1291	0.955982	-3.1291	-3.1291	-1.80289	-3.1291	-1.2567	-3.1291	-2.21491	3.60701	-3.1291	-3.1291	-3.1291	-3.1291	1.53451	-3.1291	-2.21893	-0.842439	-0.566186	-1.0383	-3.1291	-3.1291	-3.1291	-3.1291	-3.1291	0	2.76452	-3.1291	0.648097	0.163885	-0.515192	-3.1291	-3.1291	-3.1291	-3.1291	-1.89271	-3.1291	-3.1291	-3.1291	-3.1291	0.471344
46552	-3.29336	-3.29336	-0.0761282	-0.210062	-3.29336	-3.29336	-3.29336	-1.67715	-1.36253	0.901881	-3.29336	-3.29336	1.06454	-0.398969	-3.29336	-3.29336	-3.29336	-3.29336	-3.29336	-3.29336	-0.402588	0.0856966	-3.29336	-3.29336	-3.29336	-3.29336	2.27724	-3.29336	-3.29336	-3.29336	-3.29336	-3.29336	-3.29336	-3.29336	0.633292	-3.29336	-3.29336	-3.29336	1.00151	-1.09881	-3.29336	-3.29336	-3.29336	-3.29336	-3.29336	2.44324	-3.29336	-3.29336	-1.09111
15142	1.1415	0.0574156	-0.253429	-0.220446	1.38449	0.292428	-0.737928	-1.22364	-0.0411202	-0.379132	-1.95512	0.775008	1.05214	0.208268	0.216238	-0.236333	-0.725709	0.564134	0.171591	0.183455	-0.428954	-0.285952	1.11716	-1.02826	0.543496	0.0567222	-0.800877	0.179129	-0.153928	0.00647756	-1.16391	0.298776	-0.765131	-0.633076	0.216858	-1.0625	-0.347582	0.533962	0.0854247	0.600365	-0.444969	-1.46634	-0.13622	0.209516	0.153287	-0.641604	-0.244856	-0.389867	-0.169258
43534	-7.86145	-7.86145	-7.86145	-7.86145	-7.86145	-7.86145	-7.86145	-7.86145	-7.86145	-2.27649	-7.86145	-7.86145	-7.86145	-7.86145	-7.86145	-7.86145	-7.86145	-7.86145	-7.86145	-7.86145	-7.86145	-7.86145	-7.86145	-7.86145	-7.86145	-7.86145	-7.86145	-7.86145	-7.86145	-7.86145	-7.86145	-7.86145	-7.86145	-7.86145	-5.29336	-7.86145	-7.86145	-7.86145	2.97567	-7.86145	-7.86145	-7.86145	-7.86145	-7.86145	-7.86145	-7.86145	-7.86145	-7.86145	-7.86145
38321	-8.28771	-8.28771	-8.28771	-8.28771	-8.28771	-8.28771	-8.28771	-8.28771	-8.28771	0.54666	-8.28771	-8.28771	-8.28771	-8.28771	-8.28771	-8.28771	-8.28771	-8.28771	-8.28771	-8.28771	-8.28771	-8.28771	-8.28771	-8.28771	-8.28771	-7.40507	-8.28771	-8.28771	-8.28771	-0.155534	-8.28771	-8.28771	-8.28771	0.403922	-8.28771	-8.28771	-8.28771	-8.28771	1.00748	-8.28771	-8.28771	-0.686638	-8.28771	-8.28771	-8.28771	-8.28771	-8.28771	-8.28771	-8.28771
48188	-2.00058	-2.00058	-2.00058	-2.00058	0.0791562	-2.00058	-0.512719	-2.00058	-2.00058	-0.241441	-2.00058	-2.00058	0.266996	-2.00058	-2.00058	-2.00058	-2.00058	-2.00058	-2.00058	-2.00058	-2.00058	-2.00058	2.48006	-2.00058	0.932288	-0.202904	-2.00058	1.09748	-0.594008	0.60483	-2.00058	1.62756	1.47337	-2.00058	-2.00058	-2.00058	-2.00058	-1.50185	-0.61595	-2.00058	-2.00058	-1.41619	-2.00058	-2.00058	0.166458	-2.00058	0.923568	0.500802	-2.00058
39346	0.616075	0.81746	0.708849	0.591967	1.26646	0.554147	0.896466	-1.81756	0.0340748	-0.0788684	-4.07339	0.116631	0.187261	0.314174	-0.78687	0.236952	-2.57347	1.71791	0.124063	0.43776	-2.51375	1.18815	2.96014	-1.20723	1.77319	0.0299829	0.182565	1.52697	1.33703	2.22447	0.218099	3.19944	1.1915	-0.21558	-1.0514	-1.2536	-0.252742	0.558562	0.0582472	0.764431	-0.847622	-0.915119	-1.97313	-1.84477	1.429	-2.12343	2.61414	1.1127	-1.11279
47666	1.27083	-3.83033	-1.34044	-0.681076	0.811718	0.0866479	0.659103	-1.24195	-0.417155	-0.446148	-3.50471	-0.747827	0.748547	-1.2223	-2.61617	-0.459378	-3.13924	-1.1269	0.282262	0.283448	-2.91267	-0.838306	2.87945	-1.85674	3.04375	0.0810669	-1.31366	2.01639	0.66712	1.9839	0.443713	2.48998	1.95204	-0.536796	-0.222296	-2.22028	0.573859	-0.404305	-0.384772	-1.29725	-0.794607	-0.490051	-1.0145	-3.83033	1.41932	-1.27893	1.7595	0.527971	0.257855
22132	1.94088	1.93081	-2.27439	-2.27439	-2.27439	-2.27439	-2.27439	-2.27439	-2.27439	-2.27439	-2.27439	-2.27439	-2.27439	-2.27439	-2.27439	-2.27439	-2.27439	2.16308	-2.27439	-2.27439	-2.27439	-2.27439	-2.27439	-2.27439	-2.27439	-2.27439	-2.27439	-2.27439	-2.27439	-2.27439	-2.27439	-2.27439	-2.27439	-1.72738	-2.27439	-2.27439	3.34297	-1.22432	-2.27439	-0.862496	-1.2039	4.16194	-2.27439	-2.27439	-0.369222	-2.27439	-2.27439	-2.27439	-0.937878
46537	0.25689	0.480679	-0.515604	0.521754	1.02006	-0.0512497	-0.224654	-1.43674	0.573375	0.240742	-2.63308	-0.568537	-0.429926	-0.0341603	0.434134	-0.0581425	-1.49005	-0.862234	0.449218	-0.0680901	0.242816	-1.25188	-0.194295	-0.963532	-0.45107	0.29443	-0.365128	-0.810966	-0.27631	-0.700638	-0.00607208	-0.326805	0.319271	-0.495532	0.52687	-0.771027	-0.00173227	0.0968016	0.528871	1.56071	-0.114816	1.05457	0.185993	-1.68919	0.395063	0.658828	0.256528	-2.31905	0.791939
528	1.08188	1.53137	-0.934566	-0.56192	-2.31258	0.370945	0.907352	-0.331155	0.338225	-0.282965	0.166972	0.667302	2.5217	-0.552156	2.1689	0.038998	-0.550254	1.32884	1.25453	-0.000865877	-0.196608	0.131721	-2.03446	0.812786	-1.15875	-1.86302	0.627233	-1.27125	-0.0889604	-2.00694	-0.183933	-3.43129	0.484087	0.61306	-1.09789	-1.52118	0.56589	0.708496	-0.932637	0.170951	0.513794	2.14097	0.193961	1.017	-1.80995	0.0847446	-0.375946	-1.01304	-0.286304
52948	-10.1178	-10.1178	-10.1178	-10.1178	-10.1178	-10.1178	-10.1178	-10.1178	-10.1178	-10.1178	-10.1178	-10.1178	-10.1178	-10.1178	-10.1178	-10.1178	-10.1178	-10.1178	-10.1178	-10.1178	-10.1178	-10.1178	-10.1178	-10.1178	-10.1178	-10.1178	-10.1178	-10.1178	-10.1178	-10.1178	-10.1178	-10.1178	-10.1178	-10.1178	-10.1178	0.496411	-10.1178	-10.1178	-10.1178	-10.1178	-10.1178	-10.1178	-10.1178	-10.1178	-10.1178	-10.1178	-10.1178	-10.1178	-10.1178
32827	-4.02327	-4.02327	-4.02327	-1.5154	-0.805661	-0.23226	1.13737	0.526069	0.0799754	-2.87514	-0.266906	0.149129	-4.02327	-4.02327	-2.52036	-0.0542425	0	-4.02327	2.72768	2.35569	1.46556	-2.4572	-0.603183	-2.6295	-1.21524	1.2555	-2.2716	0.847356	-4.02327	-4.02327	-2.0862	0.548042	1.32631	-1.13543	0.884168	-4.02327	1.94931	0.214995	-2.51787	-1.92194	-1.61573	-2.87408	-2.69245	-4.02327	-0.57906	0.616169	-3.08681	-0.806922	3.41372
31591	-0.0717244	-3.70463	0.182946	0.858618	0.740021	-0.484994	1.82008	0.710085	-0.303828	-2.58208	-1.4243	-0.0857417	-2.69619	-3.8762	0.0705267	2.3637	-4.20556	-6.15843	-1.82521	1.03865	3.74136	-0.443791	1.00389	-3.25154	1.17172	-2.91485	-1.57175	0.42664	-1.71312	0.657183	-1.80743	-1.31007	1.77189	-0.857521	2.40269	-3.21491	0.343124	-0.597714	-0.658811	-0.22196	-2.0081	-0.262573	1.76031	-1.30401	-0.0691491	-2.34154	-1.55216	2.05915	0.0802483
15747	-4.91267	-4.91267	-1.17364	-4.91267	-3.70087	0.717035	-0.390434	-1.75049	3.39713	-1.83856	0.993058	-0.308109	3.71384	-1.31186	-4.91267	-4.91267	-1.15264	3.21568	-4.91267	-4.91267	2.79254	-4.91267	-2.13353	1.74416	-2.66658	-1.56064	-4.91267	3.02583	-3.01392	-0.728813	-0.675765	3.63391	1.52366	-0.5041	2.79396	0.80521	1.36412	0.415542	4.0519	7.39598	-4.91267	-4.91267	1.77404	-4.91267	0.816641	1.53262	1.25193	-1.08865	4.76829
4970	-2.22567	-0.130997	-0.406598	2.7629	0.335255	-2.22567	0.0107798	-1.37258	-0.320306	-1.39214	-2.22567	0.0905825	0.0890913	-0.608672	0.130931	0.233275	1.00626	2.92349	0.0437644	2.30437	0.82985	0.441271	0.131589	0.0673634	-2.22567	-2.22567	-0.443988	-0.208728	-2.22567	-2.22567	-2.22567	-0.278934	-0.0693005	-2.22567	0.713608	-2.22567	-2.08804	-2.22567	-0.762436	-0.934014	-0.330066	-2.22567	-0.346665	0.397912	-0.432649	-1.70087	-0.357529	-1.52077	-2.22567
575	0.832282	0.336169	-1.31617	-0.0237097	1.23873	0.267716	0.297485	-1.40011	0.168514	0.653977	-1.76955	0.36793	0.89103	1.76311	0.798341	0.316609	-1.08651	0.854554	0.635522	0.451752	-0.219438	-1.46514	-0.565545	-0.371273	0.865127	0.556601	-2.50553	-1.27753	0.220206	-0.536587	2.71002	-0.143213	-0.094033	-0.0506518	0.428678	-0.439481	0.165558	-0.542248	-0.245369	0.400101	-0.96016	-0.819088	-0.0712696	-0.408129	0.610889	0.275603	-0.937602	-1.27265	0.340733
48885	0.736475	0.527471	-0.313298	0.376068	1.20094	-0.203735	0.0253123	-1.16456	0.0204844	0.115965	-1.71786	0.306379	1.20226	0.585059	0.646439	-0.107803	-0.139236	0.442121	0.549324	0.584097	-0.114504	0.0877344	0.415218	-0.0866606	0.537644	-0.300626	-0.428178	-0.277009	0.29007	-0.259979	0.649294	-0.295836	0.31603	-0.0729379	-0.0313562	-0.640254	0.0858325	-0.557879	-0.252226	0.734482	-1.0505	-0.354206	-0.0790208	-0.288065	0.242694	0.0040339	-0.628608	-0.455218	0.0144981
48255	0.743644	0.597507	-0.588574	0.399335	1.47457	-0.199918	-0.684782	-1.84166	0.742092	-0.0852824	-2.14497	-0.238885	0.772899	0.348459	0.275126	-0.478949	-0.712882	0.79859	0.158466	-0.748554	-0.519321	0.0871912	0.154583	-0.816799	0.561693	0	0.313246	-0.661775	-0.132736	-0.316348	1.25556	-0.46554	-0.522634	-0.446738	-0.177882	-1.12721	-0.529073	-0.230059	-0.540988	-0.364942	-1.03446	-0.873027	-0.96804	-0.459179	0.710702	0.125254	-0.813499	-1.22196	0.137372
1638	-0.861448	-0.206728	1.29913	1.07929	-0.783142	-0.166503	0.670659	-0.568537	-0.643856	-0.362343	-2.73312	0.236217	-0.782893	-1.03121	-0.368849	-1.82011	0.109294	3.57841	-1.21726	0.29125	1.47638	-0.492281	-0.505328	-0.704865	-0.217591	-0.0289991	0.475396	-0.440068	-1.32771	0.0354832	-0.236843	-0.181313	0.0291348	-0.444576	0.223175	-0.449296	-0.320306	-0.353469	-0.0493076	-0.230736	1.68769	1.84824	-1.06643	1.07799	-0.456603	3.8063	-1.23311	-0.493703	0.550802
15497	1.80735	-0.112943	-0.489241	-0.242465	0.874049	0.533862	1.12578	-0.466935	-0.288417	0.829119	-1.60296	0.352194	1.66726	-1.87726	-0.221119	-1.18213	-0.411771	0.537048	-1.13258	0.0622599	-0.326082	-0.673233	0.160275	-1.12564	-0.543089	1.06012	-1.4937	-0.165693	0.191689	-1.05289	-0.90185	-0.460767	-0.601212	-0.278584	1.40724	1.33153	1.01521	-0.088807	0.802483	1.11663	-0.0101344	-1.11341	-0.0536434	-1.53994	0.182946	-1.83805	-0.417155	-0.662004	1.00676
32354	3.57284	0.719578	1.80467	-2.32771	5.44651	-3.29195	-5.66566	-5.66566	-0.722372	-1.33898	0.719928	-2.61706	-2.23582	3.5347	0.476952	-5.66566	-4.33643	-0.312939	-1.25877	-5.66566	-4.24879	-4.699	5.38773	-0.544351	4.98872	2.74702	-5.66566	-0.599025	-5.66566	4.48821	1.00748	0.838589	1.92463	1.38422	-3.5345	-5.66566	-1.16683	0.228234	-1.96128	-5.66566	-2.98051	-5.66566	0.376513	-3.33789	2.57889	-4.95232	-0.153447	-5.66566	-1.77596
512	-0.468132	1.29137	0.828794	1.72792	-0.414076	0.361432	0.323197	-0.57906	0.958212	-1.03505	-1.37407	-0.452649	-0.759014	-0.433818	0.654252	-1.32337	-2.07704	0.858936	-1.30151	-0.0683926	0.974089	-1.54162	-0.635316	-1.20124	0.196229	-1.31905	0.432211	-0.595969	0.0691522	-1.42314	1.5433	-1.11967	0.233029	0.410667	0.469052	0.0994972	-1.04127	0.808261	-0.224823	0.468531	2.73357	-0.951485	-0.498179	-0.628831	-0.92139	0.982583	-0.607353	-0.640029	1.19591
443	1.80533	3.46742	0.257252	2.14714	-0.054692	-1.00694	-1.06764	-1.67484	-0.673923	-1.26951	-1.55852	0.625083	1.8381	1.58232	-1.17788	-1.35513	-0.25808	6.52412	0.374177	0.479334	0.551688	-0.484792	-0.662004	-0.928512	-0.268643	-1.87408	0.390668	0.294077	-0.211398	-0.672543	0.96997	-2.54204	0.216238	0.500292	0.809332	-2.0607	0.152768	-0.38496	0.0117819	0.29125	-0.659951	3.80482	-1.7442	1.41078	0.209516	4.89336	-2.1565	-0.627716	-1.74178
38658	-3.73312	-3.73312	-3.73312	-3.73312	-3.73312	-0.445951	-3.73312	-1.19199	-3.73312	-3.73312	-3.73312	-3.73312	-3.73312	-3.73312	-3.73312	-3.73312	0.277628	-3.73312	-3.73312	-3.73312	-3.73312	-3.73312	-3.73312	-3.73312	-3.73312	-3.73312	-3.73312	-3.73312	-3.73312	-3.73312	-3.73312	-3.73312	-3.73312	-3.73312	-3.73312	-3.73312	-0.486408	-3.73312	-3.73312	-3.73312	-3.73312	-3.73312	-3.73312	-3.73312	-3.73312	-3.73312	-3.73312	-3.73312	-3.73312
18362	2.36533	-2.81604	-1.40163	0.292428	0.215492	2.0686	0.313826	-0.632182	-1.16521	-0.777443	-1.63711	0.860923	0.949348	-1.83136	-1.0982	0.827819	-2.50144	-2.44066	-0.321748	1.04082	-0.687335	-1.72213	0.547351	-0.552368	0.46999	-0.722134	-1.70745	1.59655	-0.0817664	-0.086201	-1.60779	0.795767	1.69001	0.345737	0.351515	-0.0892673	2.0857	-0.607573	0.346305	0.215989	0.214374	-0.360305	0.0292762	-0.978805	-0.832899	-0.6333	-1.04186	-2.20623	0.948825
52943	0.31034	1.24324	-0.177555	-0.350339	0.739243	0.699552	-1.76317	-4.04454	-0.442418	-0.614182	-4.61883	-0.579922	0.311387	0.156397	-0.0851294	1.38725	-1.44066	0.620962	2.848	0.171847	-0.496142	-1.03386	0.374956	-2.4572	0.166715	-1.23752	0	0.93191	-0.341537	-0.680151	-1.16198	0.449957	-1.65699	-1.77349	-0.462754	-1.29548	-0.589225	-0.0593446	1.74425	-0.508403	-1.26223	-3.07948	-2.12469	-1.74565	-1.17397	1.8182	-1.00955	-1.67484	-0.761702
52966	-5.553	1.27697	-5.553	-5.553	-5.553	-5.553	-5.553	-5.553	-5.553	-5.553	-5.553	-5.553	-5.553	-5.553	-5.553	-5.553	-5.553	-1.42663	-5.553	-5.553	-5.553	-5.553	-5.553	-5.553	-5.553	-5.553	-2.34081	-5.553	1.98761	-5.553	-5.553	-5.553	-5.553	-5.553	-5.553	-5.553	-5.553	-5.553	-5.553	-5.553	-5.553	-5.553	-5.553	-5.553	-5.553	-5.553	-5.553	-5.553	-5.553
38275	2.44387	-2.90185	-2.11404	0	1.07169	1.08298	1.57037	-2.52201	1.11463	0.957469	-1.39973	0.899176	2.79533	-2.90185	-2.90185	-0.239566	0.993638	-2.90185	2.39446	-1.29513	0.906198	-0.318506	-2.05409	1.42535	-0.452649	1.27429	-2.90185	-1.91921	0.135535	-2.90185	-2.90185	-1.62816	-1.87303	-0.877526	1.52356	1.39391	0.886277	-0.661091	0.292664	-1.72071	-1.3474	-2.90185	-1.65972	-2.90185	-1.52866	-1.49167	-0.827769	1.46869	-1.19363
15778	-2.69993	3.15364	-2.69993	-2.69993	-2.69993	-2.69993	-2.69993	-2.69993	-2.69993	-2.69993	-2.69993	-2.69993	-0.840888	1.73704	-2.69993	-2.69993	-2.69993	1.64916	-2.69993	-2.69993	0.724825	-2.69993	-2.69993	-2.69993	-2.69993	-2.04394	-2.69993	-2.69993	-2.69993	-2.69993	0.938022	-2.69993	-2.69993	-2.69993	-2.69993	-2.69993	-2.69993	-2.69993	-2.69993	-2.69993	-2.69993	-0.415807	-2.69993	0.364797	-2.69993	-2.69993	-0.218934	-2.69993	-0.70557
43265	0.419107	0.772139	-0.706983	0.14952	0.260748	-0.907793	1.02616	-2.70463	-0.985073	1.80348	-2.75147	-0.358084	-0.00578235	-1.14242	0.123401	0.171335	-0.464345	-1.5216	1.98918	0.429321	-0.0114425	1.28066	1.383	-0.746616	-0.0881934	-1.24366	-1.07522	1.45954	-1.00549	0.242816	-1.94009	0.29337	-0.461164	0.435309	1.4517	-0.195616	-1.75731	-0.995103	2.05925	-1.28069	-0.958477	-1.45127	0.251689	-4.33935	0.470719	-1.3876	-1.07704	-0.544771	0.986229
39678	-3.00462	-3.00462	-3.00462	-3.00462	-3.00462	-3.00462	-3.00462	-3.00462	-3.00462	-3.00462	-1.03653	-3.00462	-3.00462	-3.00462	-3.00462	-3.00462	-3.00462	-3.00462	-3.00462	-3.00462	-3.00462	-3.00462	-3.00462	-3.00462	-3.00462	-3.00462	-3.00462	-3.00462	-3.00462	-3.00462	-3.00462	-3.00462	-3.00462	-3.00462	-3.00462	-3.00462	-3.00462	-3.00462	-3.00462	-3.00462	-3.00462	-3.00462	-3.00462	-3.00462	-3.00462	-3.00462	-3.00462	-3.00462	-3.00462
55	-1.2512	-1.18279	-1.05499	-2.51622	1.10145	1.3429	1.87003	0.557974	0.386811	-0.919206	-0.00955335	0.462576	-0.49147	-1.56747	-1.265	-4.47393	-1.32157	1.79942	0.250962	0.709379	1.97288	-1.3876	-0.212233	-0.678765	1.31203	-1.34703	-0.932086	2.10993	-3.40049	0.139339	-1.65109	-3.18836	-0.769305	0.66421	2.34985	0.783331	-0.329703	-0.0433485	1.11457	1.05179	1.23511	-0.704395	2.35115	-1.45759	-1.17104	-4.47393	2.51293	-0.303116	2.86572
12129	-0.962126	-1.69853	-1.52949	-1.14816	-0.0270868	1.11656	-0.309181	-0.398969	0.9668	0.565207	-0.524085	-0.5041	-0.0120243	-2.11092	0.10017	-0.30561	-3.31043	-4.05409	-0.0231232	-0.0301772	-0.622376	-2.57605	-0.742265	-1.63442	-1.26777	1.43797	-1.89218	0.105678	0.121811	-3.40813	-1.38383	1.26867	0.164786	-0.131471	3.57678	-0.462555	0.0214797	0.24123	1.35761	1.7208	0.105812	-0.87382	0.200128	-0.800877	1.26472	-0.702515	-0.412347	-1.8831	-0.152484
35433	-0.301693	-2.21023	-0.39479	-1.34154	0.128557	0.735349	0.0894982	-0.0857417	0.240009	-0.0712696	-1.60209	-0.229213	-1.66887	-3.80793	0.0915306	1.26849	-0.421979	-3.61176	1.25816	-0.303294	0.256648	-0.137172	0.362217	-2.00752	-0.00144342	-0.538471	-2.70651	-0.0655212	1.30153	-0.495125	-2.64115	-0.166827	0.0124972	-0.161492	1.42551	0.154972	0.221568	-0.738168	0.449218	0.611739	-0.113879	-2.75438	-0.485196	-4.77992	0.0427844	-1.95624	-0.0434972	0.256769	0.387473
3141	0.971663	0.0497702	0.878765	0.273576	-0.0682413	0.269033	0.885028	-0.648824	0.0391384	0.135141	-1.37482	-0.21927	-1.14114	0.144699	0.236095	-1.62149	-2.69339	-0.3655	-0.694788	1.10956	0.55454	-1.57433	0.776357	-1.88737	0.22132	-0.300093	0.968128	0.0619835	-0.419662	0.849999	-0.587056	-0.970582	-0.641829	0.708496	0	-0.754139	-0.230059	0.484087	1.7054	-0.0785637	1.68271	-0.226004	-0.7413	-0.0500543	-0.609112	-1.78538	0.0142124	-0.825977	1.93255
38100	0.835035	-0.421013	1.39983	1.71031	-3.72929	-1.43557	-5.64386	-3.58727	-0.379507	-5.64386	-4.57691	0.611928	-5.64386	-0.327529	-0.652901	2.70611	2.52193	2.98523	-1.65881	-5.64386	-5.64386	0.529371	-5.64386	-3.1367	0.156008	2.60341	0.785676	-3.99769	0.064331	-5.64386	-0.571965	-5.64386	1.56852	1.96938	3.22956	-3.309	-1.265	-0.687103	-5.64386	-0.253429	0.280719	1.71506	1.28481	-1.74855	2.78806	-2.19232	-2.38157	-2.08681	1.5538
12358	0.151339	-3.02797	-1.89111	-0.870387	0.27739	0.76511	-0.515192	-0.0791732	0.397693	0.613532	-2.03327	0.503451	0.504163	-2.84996	-3.02797	-1.62861	-0.0334219	2.43571	-3.02797	1.53685	-0.231413	-0.156338	0.596554	-0.199752	-0.819088	0.183201	-1.00955	-0.651088	0.03492	-1.12973	-3.02797	-0.0232698	0.284633	-0.0727862	0.833821	-0.344648	0.893751	0.622649	0.745883	0.994797	0.197111	-2.92467	-0.25808	-3.02797	0.290896	-3.02797	-2.48681	-0.280685	-3.02797
32412	-3.35698	0.18053	-3.35698	-3.35698	-3.35698	-3.35698	-3.35698	-3.35698	-3.35698	-3.35698	-3.35698	-3.35698	-3.35698	-3.07826	-3.35698	2.39226	-3.35698	-0.344831	2.56445	-3.35698	-3.35698	-3.35698	-3.35698	-3.35698	-3.35698	-3.35698	-3.35698	-3.35698	0.711935	-3.35698	-3.35698	-3.35698	-3.35698	-3.35698	-3.35698	-3.35698	-3.35698	-3.35698	-3.35698	-3.35698	-3.35698	-3.35698	-3.35698	-3.35698	-3.35698	-3.35698	-3.35698	-3.35698	-3.35698
48782	0.458697	1.00447	0.430928	0.449746	0.91127	-0.28086	-1.15875	-2.08988	-0.819597	-0.783638	-2.74082	-0.406407	1.24135	0.586212	0.491494	-0.173319	-0.360305	1.27781	1.14679	-0.568751	-0.591397	0.162855	0.436375	-0.77868	0.230818	-0.421593	0.651683	-0.687335	-0.59379	-0.598588	0.0601858	-0.607133	-0.617056	-0.52533	-0.330973	-1.40431	-0.569394	-0.559154	-1.32699	-0.253429	-0.782397	-0.288593	-0.924399	-0.293359	-0.229551	0.925999	-0.763171	-1.03268	-1.06975
15308	0.28948	-3.75049	-3.75049	-3.75049	-3.75049	-3.75049	-3.75049	-3.75049	-3.75049	-3.75049	-3.75049	-3.75049	-3.75049	-3.75049	-3.75049	-3.75049	-3.75049	0.0578315	-3.75049	-3.75049	-3.75049	-3.75049	-3.75049	-3.75049	-3.75049	-3.75049	-3.75049	-3.75049	-3.75049	-3.75049	-3.75049	-3.75049	-3.75049	-3.75049	-1.50185	0.680234	-3.75049	-3.75049	-3.75049	-3.75049	-3.75049	-3.75049	-3.75049	-3.75049	-3.75049	-3.75049	-3.75049	-1.03741	-3.75049
569	2.98138	-1.76464	0.66029	-3.67116	-6.89539	1.44127	3.63393	-0.95316	1.40458	-5.17397	-0.469729	4.32035	-0.334607	-1.64295	-1.17821	1.34579	2.07851	-0.970865	-1.88897	1.54607	-0.0909566	-1.07309	-6.89539	1.39736	3.44518	0.0935602	1.16704	2.59729	-0.302582	-6.89539	-2.773	0.0346383	1.31081	2.3759	-0.0736969	2.31011	-1.66475	0.907198	-3.39897	-0.852563	-3.77201	1.02098	-2.45403	-6.89539	-0.374262	0.940054	-2.82828	2.95019	-3.30615
40007	0.622743	1.66421	0.00259452	0.709467	0.937118	0.511468	-2.37258	-1.04961	-0.965784	-1.64702	-2.02679	1.2475	-0.00259919	0.714663	-0.635764	0.674009	-0.925495	0.513693	0.558855	-0.451859	-0.368104	-0.825977	-0.250337	-0.666805	-2.38836	-0.585107	0.331934	0.032383	-0.633524	0.233029	1.14137	-2.08681	0.566669	-0.411579	-0.024003	-1.27369	-3.15072	0.336169	-0.817562	0.537445	-0.979942	-0.0123153	-0.298495	1.83976	-0.0044793	1.98178	-1.3752	-0.321027	-0.0488599
43333	-2.6529	-2.6529	-2.6529	-2.6529	-2.6529	-2.6529	-2.6529	-2.6529	-2.6529	-2.6529	-2.6529	-2.6529	-2.6529	-0.0409718	-2.6529	-2.6529	-2.6529	-2.6529	-2.6529	-2.6529	-2.6529	-2.6529	-2.6529	-2.6529	-2.6529	-2.6529	4.65289	-2.6529	-2.6529	-2.6529	-2.6529	-2.6529	-2.6529	-2.6529	-2.6529	-2.6529	-2.6529	-2.6529	-2.6529	-2.6529	-2.6529	-2.6529	-2.6529	-2.6529	-2.6529	-2.35181	-2.6529	-2.6529	-2.6529
15500	-0.905899	1.65965	-0.197765	0.385044	-0.408512	-1.65199	0.267835	0.113967	-0.85022	-1.13797	-4.24059	-1.12343	-3.21759	-4.38685	0.202136	3.21887	1.1595	-0.591614	2.98526	0.605968	1.78856	-0.145286	0.0173518	-3.85517	0.797677	-2.55385	-1.47955	-1.11622	2.31142	-0.225666	-2.86881	-0.309002	0.132906	1.24951	0.928958	0.166458	-0.714065	-0.364571	-1.22028	-1.31366	0.468635	-1.26119	0.852638	-2.1291	-0.962407	-2.14242	-0.544982	0.00302648	0.205017
1768	-1.40775	-1.42469	-1.65472	-2.33134	0.547055	0.753177	1.31383	0.0856966	2.10856	0.485427	-1.4243	1.85953	0.633106	-1.67024	-1.41812	-1.81705	-1.98622	0.426426	-1.04097	0.804467	0.154842	-2.9703	-0.823677	-0.401635	-0.801883	0.664938	-2.46514	0.63292	-1.02709	-2.3357	-2.02151	0.78157	0.843662	-0.21073	3.29829	0.819423	-0.83908	1.67685	1.23762	2.8062	-1.87514	-6.13797	1.03422	-2.91485	0.678433	1.74605	3.1296	-0.352363	1.10541
35320	0.0519985	-1.57004	-2.11716	-0.769305	1.26195	0.172488	1.48913	-2.9105	-0.0622037	0.97563	-1.8329	0.561204	2.16704	-1.34154	0.0130692	-1.50964	-1.32301	0.459327	1.52877	0.1121	-1.18771	-0.354944	-0.226004	-1.44654	-0.64273	-0.39498	1.08556	0.443607	-3.57175	-0.586839	-2.59074	-0.882305	-0.653355	-0.0988145	1.21549	0.679424	-0.226004	-0.495329	0.920674	-3.13163	-0.799872	-1.87039	-1.08804	-2.4066	-0.353837	-4.43909	0.810978	0.285935	-0.234805
37112	-0.47293	-0.0201941	4.17432	2.45352	0.346872	-1.5043	1.70951	-3.16488	0.564232	1.0513	-3.49167	-3.49167	-2.03446	-0.635764	-0.572394	-0.108736	3.37815	5.73141	-0.669786	-1.33898	-2.26327	1.39133	-1.01333	-1.47875	2.01646	4.20527	1.69167	-1.13606	-0.735764	-1.02709	-1.42663	-3.49167	-0.788116	2.59316	4.58625	-3.49167	0.14965	-0.247251	-1.7084	-2.19562	3.18875	2.54367	0.474047	-0.281562	2.28774	-1.95904	-2.75536	-1.03919	3.96544
22842	-2.70934	-1.80894	-4.19496	2.112	-4.19496	1.46132	4.12063	1.65136	-0.166503	2.53531	-2.73312	0.683202	-0.524085	1.21406	-1.22769	-1.07218	-4.19496	3.54995	-4.19496	2.39747	-4.19496	0.503552	-4.19496	-4.19496	1.1832	-2.19892	-0.0685439	-3.14305	-1.53199	-0.818071	-4.19496	-1.88204	-0.573252	4.46239	6.36978	-3.22972	-0.420627	1.28747	-0.315451	-0.209728	2.87927	-1.42508	-2.35698	-3.57175	-4.19496	1.57865	0.834388	-4.19496	1.80867
15506	0.271067	1.22657	1.0964	1.05832	-0.163591	-0.0254707	0.371057	-1.34887	-0.253085	-0.922757	-0.780661	-0.465142	-0.701811	0.158078	-0.100979	-1.73793	-1.80995	-0.25515	-0.317067	-0.905359	-0.0537932	-0.299028	1.05172	-0.760235	0.827413	-0.721896	0.662935	-0.33061	-0.496957	0.904195	0.097476	-0.236843	-0.611535	-0.495125	-0.304362	-1.38383	-0.84918	0.221444	-0.491064	-0.518288	1.33463	-0.381573	-1.22634	-0.389867	-0.644533	-1.6529	0.0268709	-0.140826	0.311038
34396	1.14352	0.685178	0.196607	0.674913	0.116897	-0.432844	0.516217	-0.762436	-0.501647	-0.926865	-2.93126	-1.662	-1.07765	-1.99942	0.968496	-1.9737	-0.932637	2.18577	0.526069	-1.06975	-0.908876	0.267716	0.0903115	-1.65608	0.0240359	0.272262	-0.587273	1.61027	1.07799	-0.893786	0.914565	-1.57175	0.269632	-0.493906	-1.6416	-0.223306	0.0515809	-0.587489	-0.21558	1.09241	-1.23718	-0.493297	-1.00376	-2.46753	-1.1594	-1.49411	0.244278	0.195726	1.03548
15125	-3.14688	-3.14688	-3.14688	-3.14688	-3.14688	-3.14688	-3.14688	-3.14688	2.36382	-3.14688	-3.14688	-3.14688	-3.14688	-3.14688	-3.14688	-3.14688	-3.14688	-3.14688	-3.14688	-0.608672	-3.14688	-3.14688	-3.14688	-3.14688	-3.14688	-3.14688	-3.14688	4.20548	-3.14688	-3.14688	3.31343	-3.14688	-3.14688	-3.14688	-3.14688	-3.14688	-3.14688	-3.14688	-3.14688	-3.14688	-3.14688	-3.14688	-3.14688	-3.14688	-3.14688	-3.14688	-2.11591	-2.12343	-3.14688
38637	-0.0877334	1.09943	-1.19462	-0.605815	3.79786	-0.783142	0.720804	-1.67715	-1.95288	2.7384	-1.40049	-2.773	-1.81756	2.11866	3.17244	0.86481	-2.4274	1.46989	3.64672	0.641454	0.981122	3.87921	3.00279	-0.16537	0.659194	-1.57433	0.180784	3.30363	-4.22162	2.02453	-1.69993	1.63487	-1.71501	2.24007	-0.277709	-0.971431	-1.0616	-0.470729	3.3274	-2.78091	3.09329	-4.29053	1.19988	-1.55512	-1.28877	-2.31833	-0.201576	-2.24948	-0.197435
40410	2.08349	-2.53868	-0.980796	0.322966	2.15069	-0.466536	0.394075	0.289244	2.1337	0.304161	-1.55385	1.34562	-0.514985	-1.31007	-2.0511	-1.07826	-1.10687	-2.14433	-1.29053	-0.181804	-1.79186	-1.87779	0.623024	-0.600118	1.23475	0.990955	-0.929061	1.50264	-1.64025	2.44154	0.906121	0.476537	2.95403	0.782325	1.71092	0.444667	0.768417	1.31968	2.5883	0.309758	-1.77992	-2.67853	3.01246	-0.739131	2.80709	0.812293	-0.675074	0.968865	2.55724
47076	0.0193461	3.63185	-1.80088	-1.14561	1.2581	2.35476	3.11874	-1.79987	-1.09727	-1.11779	-3.33643	4.15488	2.225	-1.24674	-0.105163	0.321928	1.14385	1.12578	0.188274	-0.0267928	-1.47313	1.19925	-1.48439	-1.67669	1.80566	-1.55258	2.48391	1.93096	-1.14114	-0.992517	0.293841	-1.37894	-1.00318	-0.114191	1.9996	2.69031	-1.15875	2.18206	2.68896	-1.1818	-1.70934	-0.268817	-2.57433	-0.932912	-0.652675	-0.999135	0.781821	1.83394	-0.425269
22158	1.24227	3.31155	-0.0497556	0.401412	1.1995	1.36323	0.041243	-3.50964	0.133695	-1.05859	-3.58901	1.3634	0.943134	-0.0579923	-0.244343	-0.362714	-0.659495	6.62437	0.279412	-0.730249	-0.8044	-0.0242965	-0.941199	-0.887367	0.615322	-0.384207	2.03252	-0.917842	-0.718569	-0.472129	-2.45561	-1.60999	-0.0758241	0.0311128	0.593593	-0.494516	-1.06401	0.327227	0.168514	0.752406	-0.302404	-1.86828	-2.44379	0.800413	-0.499606	-2.36885	-1.05709	-0.680151	-0.581864
1564	0.663208	0.862749	-0.687103	-1.3133	-0.00955335	-0.592919	1.17402	-0.665203	-1.00202	-0.798115	0.241596	1.15192	0.42094	-2.76709	0.367371	1.2158	-4.5632	1.59134	0.25689	1.35688	-0.0436459	-2.90617	-1.131	-3.58901	-0.144967	0.888305	0.157173	1.28113	-1.39935	-1.96804	-0.476739	-1.86986	3.54968	1.60573	2.12786	-1.38157	1.51061	-0.166503	1.30252	-1.56832	0.368265	1.92573	0.951513	1.3691	-2.56149	-1.74034	0.827087	-0.945082	-0.583376
2132	-0.238034	3.53096	3.54694	4.66239	-1.63084	0.00762609	0.39835	-0.209728	0.725087	-0.836244	-1.45839	-0.808185	-0.999711	-0.122334	0.300182	-2.30401	-1.33898	1.31852	-2.82317	-0.0114425	2.21338	-1.82164	-0.175599	-1.14624	0.186754	-1.5345	3.01904	-1.16683	-0.927414	0.018919	2.15504	-2.01917	0.313826	1.13212	-0.438698	-0.200747	-0.105318	0.421802	-0.103922	-0.77152	3.61287	1.14483	-1.24571	0.783415	-2.55724	0.97563	-0.259806	-0.435963	1.91949
1712	-2.93677	-2.93677	-2.93677	-0.67738	-2.93677	0.0880059	-2.93677	0.12499	-2.93677	-0.612196	-2.93677	-1.43245	-2.93677	-2.39669	-2.93677	-1.11435	-1.49859	-2.93677	2.53884	1.39193	-1.54288	-1.28666	-2.93677	-2.93677	-2.93677	-1.93788	-2.93677	1.04865	-2.93677	-2.93677	-2.93677	-0.446934	0.167358	0.481402	-0.211064	-2.93677	-2.93677	-1.23957	-0.237524	-2.93677	-2.93677	1.70093	-2.93677	-2.93677	-0.698764	-0.479754	-2.93677	0.931532	-1.33279
47400	-4.94786	-4.57347	-4.40813	-0.313119	1.68419	0.872317	-0.612858	-2.98393	-0.716197	-0.3946	-3.1078	-0.141144	-4.94786	0.69537	-1.81705	0.62499	0.0543623	-4.94786	2.66186	0.239765	-2.27858	0.537843	0.346985	-1.97653	-3.28349	-0.763171	-2.2223	0.312317	-0.716434	-4.94786	-1.76562	-0.726902	-0.8497	-0.765131	0.730662	-4.00694	-2.28842	-0.0985055	0.0729976	-4.94786	-4.94786	0.379066	-4.94786	-2.20689	1.47721	1.61174	-4.94786	-0.868542	-2.25223
1769	-4.46435	-3.0081	-3.20158	0.446256	1.41002	0.148348	0.521654	-0.399921	-1.02122	0.452701	-0.928237	-0.268295	-4.46435	0.147567	-1.63263	-0.187379	0.272979	-4.46435	1.97904	0.479748	-4.46435	-0.183441	0.15562	-0.281737	-1.53116	-0.552791	-1.6175	1.02134	-2.80793	-4.46435	-0.627939	-0.463947	0.450274	0.320658	0.352871	-0.745164	-1.074	-0.235144	0.404249	-4.12281	-3.27509	-0.932361	-0.924125	-2.36068	0.0485152	0.250719	-4.17658	0.645517	-1.66429
553	-8.96578	-8.96578	-8.96578	-8.96578	-8.96578	-8.96578	1.04005	-8.96578	-8.96578	-8.96578	-8.96578	-8.96578	-8.96578	-8.96578	-8.96578	-8.96578	-8.96578	-8.96578	-8.96578	-8.96578	-8.96578	-8.96578	-8.96578	-8.96578	-8.96578	-8.96578	-8.96578	-8.96578	-8.96578	-8.96578	-8.96578	-8.96578	-8.96578	-8.96578	-8.96578	2.47171	-8.96578	-8.96578	-8.96578	-8.96578	-8.96578	-8.96578	-8.96578	-8.96578	-8.96578	-8.96578	-8.96578	-8.96578	-8.96578
38662	-7.22162	-7.22162	-7.22162	-7.22162	-7.22162	-7.22162	0.0938306	-7.22162	-7.22162	-7.22162	-7.22162	-7.22162	-7.22162	-7.22162	-7.22162	-7.22162	-7.22162	-7.22162	-7.22162	-7.22162	-7.22162	-7.22162	-7.22162	-7.22162	-7.22162	-7.22162	-7.22162	-7.22162	-7.22162	-7.22162	-7.22162	-7.22162	-7.22162	-7.22162	-3.05289	0.746915	-7.22162	-7.22162	-7.22162	-7.22162	-7.22162	-7.22162	-7.22162	-7.22162	-7.22162	-7.22162	-7.22162	-7.22162	-7.22162
27718	0.61711	0.271426	-0.210062	-0.211732	0.66339	0.363451	-0.559792	3.14898	-0.285952	0.557189	-2.00405	-0.238204	1.63496	-1.59074	0.188274	-1.94286	-0.645661	3.1578	1.02176	1.92539	0.127501	0.145873	-0.236843	-1.62104	-0.698764	0.583519	-0.453241	-0.443203	-1.98622	-0.762926	-1.42818	-0.631288	1.87042	-0.880976	-0.217591	0.0483757	-0.0478156	-0.248965	1.49518	1.00971	-1.84529	-1.15746	-0.119824	-0.0359341	2.92757	4.5251	2.13953	0.187134	1.37434
513	0.601126	0.502229	-0.00418989	0.294194	0.404249	-0.178861	-0.22398	-1.27649	-0.379883	-0.54962	-1.94842	0.42191	0.0346383	-0.118257	0.0831112	-0.0667295	-0.252742	0.620868	0.589763	-0.291592	0.386811	0.0869196	0.162597	-0.191821	0.151339	-0.168285	-0.0904957	-0.19281	-0.629947	0.247441	-0.144329	-0.73889	-0.00433459	-0.104232	0.0182069	-0.91757	-0.458188	-0.163753	-0.463947	0.0554733	-0.367173	-0.631511	-0.0785637	0.0278618	-0.113567	-0.0508013	-0.670015	-0.352547	-0.390245
15705	-1.57433	0.139469	1.17658	-0.317427	2.9627	0.578311	-0.572394	-1.34081	0.614097	-0.730967	-1.62282	-2.72166	1.01635	-0.259979	0.186374	1.82134	-0.621045	-4.21625	-3.17788	0.248049	-0.42372	-1.19595	-1.41004	-0.524293	0.259062	-1.94898	0.677621	-0.755356	0.89724	-1.07917	-1.36438	-2.28069	0.0691522	0.329525	1.04425	0.90458	-0.662917	-0.498179	-0.117318	0.512379	-0.803141	-2.0862	-1.36364	-0.0805455	-0.805409	4.72998	0.264837	-1.32409	0.935535
1868	0.637842	1.35377	0.61155	0.112633	1.1475	0.104068	0.180148	-1.26916	0.357383	-0.202904	-1.78438	0.22231	1.19434	-0.191162	0.790772	-0.122491	-1.07795	0	-0.360675	-0.81426	-0.358454	-0.260497	-0.597278	-0.159718	0.489646	0.264476	0.151989	-0.593137	-0.919479	-1.34446	-0.689195	-1.40011	0.127369	0.0475384	0.567351	-0.48661	-0.455614	-0.741541	-0.396498	0.369271	0.898634	-0.781405	-1.61176	-1.63846	-0.254461	-0.0650684	0.000576963	-1.55597	-0.222296
22176	-1.58771	-1.64882	-1.04305	-1.80339	-0.0537932	0.0344975	0.547055	0.0425043	0.265557	-0.560005	-0.826745	-0.719756	-0.15682	-1.46474	1.2492	0.565305	-1.96241	-1.35513	-0.0346036	-0.196773	-0.259116	-2.33206	-0.383454	-1.11528	0.0230424	-0.309181	-0.743956	0.279174	-0.680151	-0.919206	-0.541828	0	0.420617	0.737687	1.87562	0.402613	0.794936	0.0930192	0.898324	-0.0442408	1.31301	-1.50267	0.931607	-1.29301	-0.412347	-0.675074	0.391988	-0.719281	-0.159074
35159	-1.6295	-2.46674	-1.40813	-2.46674	0.44159	-1.43596	-1.28912	-0.67992	0.482745	-0.795609	-2.244	1.47202	-2.46674	-2.46674	-2.46674	-2.46674	-2.46674	0.245131	-2.46674	-0.360305	-2.46674	-2.46674	-0.39479	-2.46674	0.215119	-1.36922	-2.46674	-1.03121	-0.907522	-2.46674	-2.46674	-1.01859	-0.093879	-0.978236	0.57947	-0.278234	0.408494	0.510658	-0.175436	-0.281386	-0.768322	-1.74904	-2.46674	-2.46674	-0.449296	-2.46674	0.0777899	-2.0145	-0.518288
35637	0.504875	2.33133	-0.0536434	0.594357	0.841732	-0.622599	-0.142576	-1.56747	-0.579275	-0.242294	-2.15136	0.277628	1.30241	1.50883	0.0514417	-0.680613	-1.8039	-2.75244	-2.75244	-2.66018	-1.33279	-1.58424	-1.94231	0.884793	0.209765	0.654802	-0.665203	-1.0511	-1.12092	-2.70275	-0.638905	-1.39441	0.318924	0.667847	0.286999	-0.885766	-1.13892	-1.37071	-0.646112	0.688583	-0.154249	-0.563625	-2.49655	-0.859876	-0.279109	1.7822	-0.0628063	-1.97143	0.387473
56	0.0426443	0.894139	2.10088	1.92975	0.449112	-0.449493	0.914182	-0.44183	-0.225666	-0.676688	-2.07157	-0.409661	0.686971	-0.0696033	0.828875	-0.821381	-0.645209	0.508124	-0.934566	-0.570036	1.47082	-0.936221	0.469886	-1.09265	-0.235654	-0.153928	1.97317	-0.257563	-0.979089	0.299596	0.634407	-0.853866	-0.152324	0.721854	-0.140348	0.146264	0.452279	-0.473731	-0.214742	-0.062053	2.06419	1.19087	-1.17592	0.943134	-1.49492	-0.641154	-0.943971	-1.05589	-0.248451
514	0.232047	-2.80088	-0.974546	-0.993379	0.60502	0.37629	-1.03741	-1.77349	-0.483178	-0.463748	-0.55131	0.911346	-1.23514	0.136716	-0.12658	-0.145605	-0.277534	-1.44733	1.03731	0.353097	0.573084	-0.104542	0.198117	-0.308109	-0.675074	-0.637109	-1.34813	-0.387978	-0.421593	-0.0908029	-2.50308	0.453965	0.350497	0.841007	0.102322	-1.72929	-2.80088	-0.0726345	-0.594443	0.354452	-0.550465	-0.742989	-0.770781	0.130667	0.259544	-1.08773	-0.482573	0.0183493	-0.501647
32453	-3.9908	-3.9908	-3.9908	-3.9908	4.47784	-2.96353	-3.9908	-3.9908	-3.9908	-3.9908	-3.9908	-3.9908	-3.9908	-3.9908	-3.9908	-3.9908	-3.9908	1.59029	-3.9908	4.45745	-3.9908	-2.39138	-3.9908	-3.9908	-3.9908	-3.9908	-3.9908	-3.9908	-3.9908	-3.9908	-3.9908	-1.98564	-3.9908	-3.9908	-3.9908	-3.9908	2.74668	-3.9908	-0.0525957	-1.3797	-3.9908	-3.9908	-3.9908	-2.4089	-3.9908	-3.9908	-3.9908	-3.9908	-3.9908
48728	-4.21893	-4.21893	-4.21893	0.978342	1.40392	-4.21893	-4.21893	-4.21893	-4.21893	-4.21893	-4.21893	-4.21893	-4.21893	-4.21893	-1.57132	-4.21893	-1.95512	-4.21893	-4.21893	4.06896	0.961623	-4.21893	-4.21893	-4.21893	-4.21893	-4.21893	-4.21893	-4.21893	-4.21893	-4.21893	-4.21893	-1.79686	-4.21893	-4.21893	-1.36959	-4.21893	1.10084	-4.21893	0.0775165	-4.21893	-4.21893	-4.21893	-4.21893	1.61424	-4.21893	-4.21893	-4.21893	-4.21893	-4.21893
33941	-0.431481	-1.15553	-0.648824	-0.876996	-0.805409	-1.6529	-0.523463	-2.58901	-0.0808506	-0.63913	-3.6878	-0.0201941	0.406101	-3.6878	-1.40316	-3.6878	-3.6878	1.85168	1.49319	0.527271	-0.553003	-0.869333	0.227371	-3.6878	1.18922	-1.32843	-1.52782	0.146134	-3.6878	-1.57046	-3.6878	1.69113	0.286408	-0.456405	1.33663	-0.730967	-0.125951	0.750778	-0.330973	-0.453241	0.756255	1.25906	0.330214	-3.6878	0.118891	-0.179841	0.131194	-0.433234	0.0170667
34302	2.02871	1.51025	-0.161169	-4.07582	0.499578	-1.63129	0.657183	-2.851	-0.512514	-0.331336	-0.869333	-0.698998	0.90134	-0.443988	-0.0826828	-4.07582	-3.47875	1.95159	-0.931536	-4.07582	-2.32482	-4.07582	0.954047	-2.309	2.26412	1.73695	0.385376	-0.524915	-1.40316	-0.631288	0.729705	1.7983	0.574828	0.152378	0.732747	-2.24879	1.07963	-0.805409	-0.0380063	-1.2049	-1.00984	-4.07582	-0.755113	-4.07582	2.53998	-2.53366	1.36653	-4.07582	-0.967758
47109	-3.04097	-3.04097	-3.04097	-3.04097	-0.527616	-3.04097	0.509138	-1.65426	-0.463748	-1.98793	-1.53742	-3.04097	-3.04097	-3.04097	-3.04097	-3.04097	-1.02915	-3.04097	0.766129	0.909351	-0.37632	-3.04097	-3.04097	-3.04097	-3.04097	-0.256011	-3.04097	-0.159396	-3.04097	-3.04097	-3.04097	-1.29371	1.63245	-3.04097	0.800165	-1.18344	-1.16974	-0.638456	-0.13733	-1.65018	-3.04097	-3.04097	-3.04097	-3.04097	1.87845	0.0112094	-3.04097	-0.607133	0.572696
32425	-2.37932	0.335941	-1.65336	0.348006	-2.34154	-2.01625	4.88101	3.197	-0.70322	-3.19628	0.147046	-0.85022	-4.86565	-4.86565	-0.0892673	1.49825	-2.12092	-4.86565	0.797677	2.71951	4.27298	-1.27369	-0.224149	-4.86565	-0.373327	-0.501034	0.543397	0.812046	-3.191	-1.68687	-3.2863	-0.281386	1.60174	-2.76709	3.24917	-2.56661	1.94156	-0.296191	-1.29584	-4.86565	-1.72309	0.690641	-1.99137	-1.70416	-0.68966	0.326192	-1.56576	0.692874	2.29355
36747	-0.754139	0.483364	1.03837	1.1978	-1.82982	-1.71123	-1.50512	-0.0081018	-0.94675	-2.10408	-5.56661	-1.7539	-5.56661	-4.38987	-1.52824	3.89168	0.257011	-1.49411	3.12482	0.459537	2.37432	-0.334425	-1.16683	-5.56661	0.762646	-1.93126	-1.02093	-1.19232	2.00238	0.396708	-2.86775	-1.01188	-0.984788	1.31139	1.15257	-1.10005	-0.935117	-0.426819	-1.96635	-0.856476	2.64909	0.291957	0.972619	-1.6407	-0.654036	-0.595533	0.0867838	-0.942862	1.15827
1114	-2.23991	-2.23991	-2.23991	-0.807175	-2.23991	-2.23991	-0.259288	-1.44261	-2.23991	0.10675	-2.23991	-0.651088	-0.0937251	-2.23991	-2.23991	-2.23991	-2.23991	-2.23991	-2.23991	2.44811	-2.23991	-2.23991	-0.659723	-2.23991	-0.768568	-2.23991	0.274172	-2.23991	-2.23991	-2.23991	-2.23991	-0.523463	-1.14784	0.984772	3.23016	-2.23991	-2.23991	-2.23991	-0.809196	-2.23991	-2.23991	2.09845	-2.23991	-2.23991	-1.89057	-2.23991	-2.23991	-2.23991	-2.23991
52969	-3.49005	-3.49005	-3.49005	-3.49005	-3.49005	-3.49005	-3.49005	-3.49005	-3.49005	-0.985359	-1.01363	-3.49005	-3.49005	-1.31473	-3.49005	-3.49005	-3.49005	-3.49005	-3.49005	2.77115	-3.49005	-0.6579	-3.49005	-3.49005	-3.49005	-3.49005	0.551885	-3.49005	-3.49005	-3.49005	-3.49005	-3.49005	-3.49005	1.67762	2.41576	-3.49005	-3.49005	-3.49005	-3.49005	-3.49005	-3.49005	-0.230567	-3.49005	-3.49005	-3.49005	-3.49005	-3.49005	-3.49005	-3.49005
46106	-2.29548	-2.29548	-2.29548	-2.29548	-2.29548	-2.29548	-2.29548	-2.29548	-2.29548	-2.29548	-2.29548	-2.29548	-2.29548	-2.29548	-2.29548	0.273098	-2.29548	-2.29548	-2.29548	-2.29548	-2.29548	-2.29548	-2.29548	-2.29548	-2.29548	-2.29548	-1.0389	-2.29548	-2.29548	-2.29548	-2.29548	-2.29548	-2.29548	-2.29548	-2.29548	-2.29548	-2.29548	-2.29548	-2.29548	-2.29548	-2.29548	0.852798	-2.29548	-2.29548	-2.29548	-2.29548	-2.29548	-2.29548	-2.29548
52236	-1.87673	2.94847	-0.629055	-3.83033	-3.83033	2.50635	-1.67208	-3.83033	-2.68223	-1.49452	-1.6206	-0.127526	1.7764	2.04054	0	0.626579	0.464459	0.959918	2.31022	-1.98793	-0.632405	1.74136	0.227248	0.331132	0.245009	-2.17007	1.33868	-0.627939	0.111165	-0.121863	0.491391	-1.28419	-0.341172	-1.23107	-1.38345	-2.13226	-3.83033	-1.85204	-0.665661	0.619929	-0.466935	-3.83033	0.166715	-3.83033	-1.0613	3.11132	0.770618	-3.83033	0.00805655
35129	1.84439	-1.06582	-0.52824	-2.131	0.856149	1.27369	0.695281	-0.152965	0.812375	0.66102	-1.04513	0.55768	0.493955	-2.00926	0.454913	-2.30045	-0.789611	0.169797	-2.48197	-1.85517	-1.67438	-0.893786	0.601126	0.0847446	0.654527	0.743386	-1.11185	-0.836501	-0.773245	-0.180659	-2.00231	0.680594	0.6124	-0.179025	0.781066	0.476226	1.10037	0.900181	0.351176	-0.0776499	-0.47293	-1.68594	-0.567468	-2.74952	1.04313	-1.90996	-0.624822	-0.2124	-0.290356
40481	-1.2039	-4.74855	-1.77251	-1.2567	-0.274215	1.80463	-0.0578421	0.057277	-1.42857	-0.619492	-1.24332	4.09172	1.28588	-1.74227	-2.08681	-0.984502	-2.72547	-4.74855	-4.74855	3.13434	-1.30294	-1.66795	-4.74855	-1.24982	3.4248	-0.219606	0.0514417	-0.551733	-2.54962	-4.74855	-0.541408	0.529071	1.16761	0.607579	3.69617	2.97589	2.72962	-1.87991	1.61669	0.721941	0.0291348	-2.15136	-2.12155	0.680414	0.6345	-4.74855	-0.944804	0.853836	0.978122
42981	-2.87197	-2.87197	6.62744	0	-2.87197	-2.87197	-2.87197	-2.87197	-2.87197	-2.87197	-2.87197	-2.87197	-2.87197	-2.87197	-2.87197	-2.87197	-2.87197	-2.87197	-2.87197	-2.87197	-2.87197	-2.87197	-2.87197	-2.87197	-2.87197	-2.87197	-2.87197	-2.87197	-2.87197	-2.87197	-2.87197	-2.87197	-2.87197	-2.87197	-2.87197	-2.87197	-2.87197	-2.87197	-2.87197	-2.87197	-2.87197	-2.87197	-2.87197	-2.87197	-2.87197	-2.87197	-2.87197	-2.87197	-2.87197
43424	0.983386	2.5066	-0.970017	0.40414	-2.89754	-0.0837527	2.49395	-1.65199	-2.89754	-0.899964	-2.60296	-1.59161	-2.89754	-0.00158784	0.588996	1.80851	-0.337156	0.24062	-1.63218	-0.628385	-0.316169	-0.138124	-2.89754	1.08114	0.578118	-1.70369	0.377401	1.09112	-1.92906	0.243791	1.88491	-0.231752	-0.689427	4.3492	-2.3357	-1.20689	-0.486812	1.49447	-0.244172	0.451752	-0.499606	-1.18279	0.404031	-0.769797	-2.89754	-1.23413	-2.37782	-0.186065	-1.72356
36808	0.540027	-0.548143	-0.0521469	0.1149	0.772055	0.316377	-0.13416	-0.63958	0.219091	-0.247251	-1.49655	0.445515	0.416516	-0.249136	0.248413	-0.378194	-0.330429	-0.759991	0.888772	0.418136	0.323889	-0.634867	0.0129262	-0.410237	0.0807941	-0.249651	-1.34666	-0.12422	-0.480961	-1.06764	-0.722848	-0.0112971	0.294547	-0.371086	0.392207	-0.482976	-0.0225369	0.0601858	-0.325901	0.0758749	-0.206728	-1.48439	0.142348	-1.36253	-0.00245467	0.479334	-0.522219	-0.261535	0.0370307
5086	0	-0.787368	0.00748258	0.512176	0.663754	0.427928	0.926607	-0.00332202	0.31371	-0.800877	-1.22331	0.493852	0.321004	-0.0320936	-0.145765	-1.2723	-2.6878	-3.27928	-0.497975	1.14991	0.184217	-1.29548	-0.110604	-0.952322	0.154324	-0.19446	-0.466736	1.22188	-0.387789	-0.661775	-1.02063	-0.505738	-0.143213	0.525868	0.601316	-0.09866	0.175684	0.172999	0.220949	0.222063	0.445303	-1.35698	-0.381385	-1.25705	-0.888969	-2.4852	-0.219774	-0.581864	0.742524
42978	0.989502	0.664028	0.0961269	0.271665	0.804136	0.11023	0.633478	-0.801632	0.224781	0.258338	-1.50308	-0.703689	0.914258	-0.159396	-0.15457	-0.410237	-0.470129	0.987175	0.156397	0.0507455	-0.351443	0.205393	0.126312	-0.706041	1.4443	-0.564691	0.010923	0.409472	-0.551945	0.264116	-1.05379	-0.0368218	0.100305	0.191815	0.275245	0.19131	-0.356606	-0.140189	0.0501882	-0.243318	-0.53366	-1.74855	-0.473931	-0.750494	0.915789	0.0912598	-0.118257	-0.788365	-0.433039
38669	-6.24332	-6.24332	-6.24332	-6.24332	-6.24332	-6.24332	-6.24332	-6.24332	-6.24332	-6.24332	-6.24332	-6.24332	-6.24332	-6.24332	-6.24332	-3.53617	-6.24332	1.8375	-6.24332	-6.24332	0.951588	1.72072	-6.24332	-6.24332	-6.24332	-6.24332	-5.74082	-6.24332	-4.71407	-6.24332	-6.24332	-6.23243	-6.24332	-6.24332	-6.24332	-6.24332	-6.24332	-6.24332	-6.24332	-6.24332	-6.24332	-6.24332	-6.24332	-6.24332	-6.24332	-6.24332	-6.24332	-6.24332	-6.24332
12130	1.01507	-1.85726	-0.611976	0.275722	0.193078	1.32406	0.87523	-0.138442	0.988776	0.111966	-0.834185	1.3255	-0.692921	-2.08253	-2.65927	-1.64611	-0.109826	-0.00781166	0.138421	0.49334	-0.249651	-0.442418	0.538439	-1.80793	1.16337	-1.26396	-2.38233	-1.00578	-4.74468	-0.900772	-4.74468	-0.2411	0.742437	-0.424107	0.59684	0.550507	0.413377	0.384934	-0.650182	-4.74468	0.0756011	-4.74468	-0.894858	-4.74468	0.00504062	-4.74468	-1.47433	-0.31581	-0.122648
48406	0.123269	-1.4387	-1.27544	0.245861	0.466862	2.05304	1.10796	-0.665203	0	2.01785	-1.50553	0.57947	0.117828	0.189413	-0.85726	1.1769	-0.704865	0.269751	-0.210563	-0.133052	-1.80793	-0.607793	0.0954519	-0.785378	0.254352	-0.4856	-1.04216	-2.56918	-0.0460271	-0.0617519	-0.0400815	-0.819343	1.59091	-0.0605477	0.768502	0.805045	0.068602	-0.0143539	-0.513337	-0.209728	-0.196773	-2.56918	-1.15361	-1.92358	-0.0758241	-0.709104	-0.534078	-1.08161	-0.0575418
48407	0.0651587	-2.19694	-1.74565	-0.562559	0.550113	1.52025	0.702303	-0.57583	-0.235144	2.31121	-1.58381	0.180784	0.187768	0.341417	-0.540778	1.37128	-0.776701	0.918386	-0.174784	-0.377819	-2.41427	-1.2856	0.432318	-0.898888	0.103934	-0.348684	-2.35328	0.209516	-0.254806	-0.268991	-0.152644	-0.686638	1.60649	0.440102	1.22404	0.736388	0.513592	0.00619029	-0.108425	-0.166341	-0.443399	-2.06552	-1.25257	-1.76808	0.000432744	0.245739	-0.315989	-1.2863	-0.0323887
39273	-1.51128	-1.51128	-1.51128	-1.51128	-1.51128	-1.51128	-1.51128	-1.51128	-1.51128	-1.51128	-1.51128	-1.51128	-1.51128	-1.51128	-1.51128	-1.51128	-1.51128	-1.51128	-1.51128	-1.51128	-1.51128	-1.51128	0.0863762	-1.51128	-1.51128	-1.51128	-1.51128	-1.51128	-1.51128	-1.51128	-1.51128	-1.51128	-1.51128	-1.51128	-1.51128	-1.51128	-1.51128	-1.51128	-1.51128	-1.51128	-1.51128	-1.51128	-1.51128	-1.51128	-1.51128	-1.51128	-1.51128	-1.51128	-1.51128
35651	0.497229	-0.526369	-0.463151	-0.242123	1.09788	-2.61883	1.50019	-2.06431	1.17453	0.910502	-2.19232	-0.858306	1.15872	0.314755	0.354903	0.10675	-0.26986	-0.780413	0.979074	-0.0632584	1.40708	0.142087	0.159629	1.79979	-0.718806	-0.325178	-1.11341	0.458907	0	1.27292	-0.092494	-0.476538	0.828632	-0.882305	-0.296722	1.74045	-0.824443	0.103263	-0.428178	0.351967	-0.501851	1.12108	1.2241	0.645148	1.78446	-0.422946	-0.577121	-0.146244	-0.396119
52949	-8.20025	-8.20025	-8.20025	-8.20025	-8.20025	-8.20025	-8.20025	-8.20025	-8.20025	-8.20025	-8.20025	-8.20025	-8.20025	-8.20025	-8.20025	-8.20025	-8.20025	-8.20025	-8.20025	-8.20025	-8.20025	-8.20025	-8.20025	-8.20025	-8.20025	-8.20025	-8.20025	-8.20025	-8.20025	-8.20025	-8.20025	-8.20025	-8.20025	-8.20025	-8.20025	-8.20025	-8.20025	-8.20025	-8.20025	-8.20025	-8.20025	-8.20025	-8.20025	-8.20025	-8.20025	-8.20025	-8.20025	-8.20025	-8.20025
39626	-3.11904	-3.11904	-3.11904	-3.11904	-0.33061	-3.11904	-1.49736	-3.11904	-3.11904	1.3122	-3.11904	-3.11904	-0.720469	-3.11904	0.816477	-3.11904	-3.11904	-3.11904	-3.11904	0.411752	-3.11904	-0.656535	1.72544	-3.11904	-3.11904	-3.11904	-3.11904	-0.540988	-3.11904	-0.307216	-3.11904	-0.917842	-3.11904	-3.11904	-3.11904	-3.11904	-3.11904	-3.11904	3.51073	-3.11904	-3.11904	-3.11904	0	-3.11904	-3.11904	-3.11904	-3.11904	-3.11904	-3.11904
47111	-0.231752	-4.662	-1.32265	0.317304	0.0736832	-0.373888	0.768841	-1.25291	0.306379	0.721941	-2.31115	0.502432	-3.82011	-1.65426	-0.0545421	-0.140985	-0.961845	-4.662	1.87951	1.01999	1.14379	-0.293889	1.16594	-3.01859	-1.24025	0.28238	-1.38873	1.12902	-4.662	-0.836501	-0.989077	0.649018	0.778293	-0.557455	1.95505	-0.266038	-0.00839199	-0.451267	1.75335	2.21785	-0.72261	-1.26951	-0.0542425	-1.43207	-0.25808	-1.02005	-4.662	0.119423	0.977243
33973	0	-3.97256	0.526169	0.406101	-0.552156	-1.45087	3.05292	0.586212	-0.910502	-3.0601	-2.50799	-0.0931094	-3.76024	-3.97256	0.49917	2.32659	-3.97256	-3.73889	-2.76709	1.17332	3.86585	0.398788	1.461	-3.97256	0.368154	-2.60911	-1.4066	1.68347	-1.56149	1.03175	-2.33935	-0.153607	0.411426	-1.96297	2.55778	-2.27021	0.50284	-1.68455	-0.883901	-0.742748	-1.9143	-0.106871	0.847837	-0.680613	-1.91104	-3.97256	-2.22297	1.91043	0.29007
40478	-2.92796	-2.92796	-2.92796	-2.92796	1.89185	-2.92796	-2.92796	-2.92796	-2.92796	-2.92796	-2.92796	-2.92796	-2.92796	-2.92796	-2.92796	-2.92796	-2.92796	-2.92796	-2.92796	-2.92796	-2.92796	-2.92796	-1.68919	-2.92796	-2.92796	-2.92796	-2.92796	-2.92796	-2.92796	-2.92796	-2.92796	-2.92796	-2.92796	-2.92796	-2.92796	-2.92796	-2.92796	-2.92796	-2.92796	-2.92796	-2.92796	-2.92796	-2.92796	1.55134	-2.92796	-2.92796	-2.92796	-2.92796	-2.92796
37459	-2.21156	1.17146	-2.21156	-0.831101	0.0243197	-0.295128	-2.21156	-2.21156	-2.21156	-1.54751	-2.21156	1.4086	-2.21156	-2.21156	-0.904008	-2.21156	-2.21156	1.11537	-2.21156	-2.21156	-0.638456	-2.21156	-2.21156	-2.21156	-2.21156	-2.21156	-2.21156	-2.09727	1.76795	1.8292	-2.21156	-2.21156	-2.21156	0.762902	-2.21156	-2.21156	-2.21156	-2.21156	-2.21156	-2.21156	-0.378757	-2.21156	-2.21156	-2.21156	0.801407	-2.21156	-1.15843	-2.21156	0.0897693
20699	1.0202	0.66821	-0.0603973	0.299479	1.78505	-0.196938	-0.660178	-1.58944	0.527871	1.06323	-2.47554	-0.491673	1.70779	0.825867	0.797179	-0.839338	-0.767094	0.407625	0.351515	0.598365	-0.257563	0.0965317	0.0528332	-0.524085	0.180021	0.136848	-0.0149368	-0.836501	0.0556122	-0.861186	-0.0522964	-0.472129	-0.254806	-0.403924	0.351402	-1.15393	-0.358084	0.590434	-0.206728	0.606158	-0.697125	-0.72547	-0.842698	-1.09296	0.373954	0.183328	-0.0266459	-1.54835	0.562474
42420	0.700706	0.81295	-0.227523	0.486869	0.721766	-0.368477	-0.375759	-1.64882	-0.346298	-0.62171	-2.13226	0.0319597	0.418784	0.269871	0.107822	-0.189351	-0.47353	0.432746	0.441908	-0.439872	0.00187429	-0.0711181	-0.0912639	-0.380258	0.0947766	-0.333153	0.103531	-0.442418	-0.140826	-0.0543923	-0.271601	-0.688729	-0.0340126	-0.386657	-0.104697	-1.02532	-0.420241	-0.361231	-0.636661	0.43957	-0.562772	-0.427013	-0.452057	-0.510663	-0.210229	0.332622	-0.535123	-0.792357	-0.261362
40459	-10.1178	-10.1178	-10.1178	-10.1178	-10.1178	-10.1178	-10.1178	-10.1178	-10.1178	-10.1178	-10.1178	-10.1178	-10.1178	-10.1178	-10.1178	-10.1178	-10.1178	-10.1178	-10.1178	-10.1178	-10.1178	-10.1178	-10.1178	0.510861	-10.1178	-10.1178	-10.1178	-10.1178	-10.1178	-10.1178	-10.1178	-10.1178	-10.1178	-10.1178	-10.1178	-10.1178	-10.1178	-10.1178	-10.1178	-10.1178	-10.1178	-10.1178	-10.1178	-10.1178	-10.1178	-10.1178	-10.1178	-10.1178	-10.1178
39603	-3.0517	-3.0517	-0.313298	3.04801	-3.0517	-3.0517	-3.0517	-2.67577	1.03661	-3.0517	-3.0517	-0.239736	-3.0517	-3.0517	1.21586	-3.0517	-3.0517	0.888617	-0.505943	-1.0511	-1.82368	-3.0517	-0.915936	-1.37295	-0.345198	-3.0517	-3.0517	-0.404114	-3.0517	-3.0517	-3.0517	0.782241	-3.0517	4.42004	1.09923	-1.30294	0.154324	2.11613	-0.6579	3.13271	-0.36012	-3.0517	-1.50553	-3.0517	-3.0517	-3.0517	-3.0517	-1.49086	-3.0517
15765	0.936591	-2.17723	-1.93512	-1.44969	2.48905	-0.39138	-0.509225	-0.705335	-0.283492	0.118626	-1.84736	0.168257	0.699818	0.0762854	0.177344	0.759241	-1.20956	-2.78389	0.0596322	0.296076	-1.03062	-1.01888	-0.214742	-0.398969	-0.0126064	0.21313	-1.61927	0.0244615	-0.349603	-1.26361	-1.24195	0.491904	2.67525	0.311619	0.725436	-0.707689	-0.0112971	-0.465142	0.0740944	1.07451	-0.789611	-0.890038	0.403704	-1.64792	0.0405418	-0.205563	-0.273866	-0.900234	0.00028851
47112	-0.207561	-7.55979	-1.12092	0.750949	0.946057	-0.512102	0.867817	-0.551099	0.0329472	-0.118727	-1.67438	0.0255958	-2.37109	-1.76072	0.259303	0.858379	-1.21558	-7.02093	0.30871	1.37601	0.807685	-0.0693005	0.76901	-2.18968	-0.717857	0.0265876	-1.26396	1.70752	-2.88257	-0.241782	-2.00926	1.16015	0.821873	-0.816291	1.96103	-0.144808	0.783079	0.018919	0.379288	0.521955	-0.944527	-1.23718	-0.27439	-1.51375	-0.369222	-0.91866	-2.07279	-0.842698	-0.315271
33979	-4.84892	-4.84892	0.451119	-0.542668	2.04047	-2.52616	-4.84892	0.467697	-1.50308	-4.72547	-3.26673	-1.19429	-1.50226	-2.23786	-4.84892	0.726221	-1.35439	-4.84892	-0.610213	2.8637	1.57255	-4.84892	1.08929	-1.23854	2.35217	-4.84892	-4.84892	-4.84892	0.0302654	0.361656	-4.84892	1.74235	0.263996	-1.57949	0.733268	-4.84892	0.0461418	-1.32916	-3.97483	0.395173	-2.50964	-0.00534787	0.311619	-4.84892	0.732139	-1.40966	-4.84892	-0.953998	-0.811472
48715	-0.389678	-5.02093	-4.71407	2.38714	1.49216	0.487281	-0.468731	-0.453241	1.14071	0.535157	0.765959	0.648557	0.247685	-0.30668	-0.664059	-1.71076	-1.08345	2.85416	-2.60209	1.47358	-1.40163	-0.387034	-1.99252	1.79398	0.461214	-0.0952654	-4.09789	0.021764	0.0532504	-0.520149	-5.02093	-0.59031	-2.50063	2.774	1.10299	3.74566	0.690015	3.4455	1.08583	-0.192151	-0.428954	-5.02093	-3.9703	-2.44066	-0.378007	-1.12438	-0.77596	-1.93567	0.328607
42613	-5.33352	-5.33352	-5.33352	-5.33352	-5.33352	-5.33352	-5.33352	-5.33352	-5.33352	-5.33352	-5.33352	-5.33352	-5.33352	-5.33352	-5.33352	-5.33352	-5.33352	-5.33352	-5.33352	-5.33352	-5.33352	-5.33352	-5.33352	-5.33352	-5.33352	-5.33352	-5.33352	-5.33352	-5.33352	-5.33352	-5.33352	-5.33352	-5.33352	-5.33352	-5.33352	-5.33352	-5.33352	-5.33352	-5.33352	-5.33352	-5.33352	-5.33352	-5.33352	-5.33352	-5.33352	-5.33352	-5.33352	-5.33352	-5.33352
35630	-3.72166	-3.72166	-0.135745	-1.97483	1.60493	1.29143	-0.881507	-2.23175	-0.460568	0.333767	-3.72166	1.70598	1.16098	-3.72166	-3.72166	-1.47875	-0.622821	3.72853	-3.72166	0.640066	-3.72166	-0.655172	0.859095	-1.86145	0.532267	-1.49981	0.669571	-2.61794	-0.777195	-2.22567	-3.72166	-0.504919	-0.351627	-0.500422	1.08868	2.60284	0.464355	-1.26534	0.388355	-1.30757	-0.644758	-3.72166	-3.72166	-0.20573	-0.420434	-3.72166	-2.77893	0.764941	-0.128787
47114	-0.111383	0.528671	-0.380822	0.427499	1.60971	1.25846	0.301588	-2.04692	-0.640029	-0.125478	-3.50635	2.82894	0.592062	-0.791608	-0.629947	-0.01552	0.848798	3.75686	-3.2849	-0.0998964	-0.484994	-1.97483	1.6181	-0.565118	1.03555	-0.923578	1.52887	-0.828793	0.676989	-2.9908	-0.728096	-0.250852	-0.583809	-0.254461	2.73288	0.657914	-0.00129901	-0.0926478	0.044604	-1.64882	-0.389489	-2.24195	-1.75682	-0.388733	-2.21759	-1.6416	-1.23277	-0.578629	0.0368901
1826	-2.70934	-2.70934	-2.70934	-2.70934	-2.70934	-2.70934	-2.70934	-2.70934	-2.70934	-2.70934	-2.70934	-2.70934	-2.70934	-2.70934	-2.70934	-2.70934	-2.70934	-2.70934	-2.70934	-2.70934	-2.70934	-2.70934	-2.70934	-2.70934	-2.70934	-2.70934	-2.70934	-2.70934	-2.70934	-2.70934	-2.70934	-2.70934	-2.70934	-2.70934	-2.70934	-2.70934	-2.70934	-2.70934	-2.70934	-2.70934	-2.70934	-2.70934	-2.70934	-2.70934	-2.70934	-2.70934	-2.70934	-2.70934	-2.70934
48195	-1.84581	1.22682	-0.236673	1.74631	1.06025	2.48478	1.22885	-1.47193	3.8991	2.09261	-1.59771	-1.28455	-0.439872	2.72873	1.86061	1.16002	-0.281737	2.21562	1.25108	-0.0727862	0.484499	-0.89459	-1.03919	-1.31869	2.42943	-0.312581	0.416516	-0.938431	0.75873	-3.00926	1.57434	-0.839338	2.58948	2.20608	1.46498	-0.197269	-4.47714	2.44993	-0.840629	0.119555	-1.47594	-1.31186	-0.45502	-0.85909	-2.19496	-4.47714	1.88753	-1.39593	2.3015
38313	0.102188	1.06323	-0.404114	-0.37501	2.80188	-0.626602	-1.30436	-2.2365	-0.8962	0.577634	-2.79786	-0.599899	1.7688	0.963178	0.856468	0.598651	-0.834699	0.816723	1.46001	-0.11076	-0.240077	0.713608	-0.330973	-1.32916	0.550999	-0.144329	0.471656	-0.945916	0.298424	-0.03623	1.67365	-0.30365	-0.448902	-0.725231	-0.19909	-1.13289	0.0183493	-0.946194	0.430928	-0.122177	-0.672543	-0.838306	-1.06431	0.018919	1.49216	-0.5245	-0.70463	-1.54372	0.608052
1643	0.777956	2.00795	1.32302	-0.348317	0.80091	-0.594661	0.392427	-0.973412	0.221815	-0.244343	-1.88417	-1.82266	1.61683	-0.761702	1.65737	-1.35698	-2.5245	2.02496	2.26487	-0.266559	-0.17397	-1.48722	-0.344282	-1.63039	-0.406598	-1.19001	1.12492	-0.546245	-0.82521	-1.6034	-0.114972	-2.6144	0.408168	1.52767	-0.323191	-1.41388	-3.25429	0.549028	-0.653128	-1.5245	1.06881	1.48579	-0.31563	2.02786	-1.16747	-0.0720277	-0.290709	-1.19067	-0.335517
43009	-8.28771	-8.28771	-0.816545	-8.28771	-8.28771	-8.28771	-8.28771	-8.28771	-8.28771	-8.28771	-8.28771	-8.28771	-8.28771	0.718526	-0.644533	1.84225	1.14718	1.78459	-2.24195	-8.28771	-8.28771	1.31956	-8.28771	3.06355	-8.28771	-8.28771	2.09437	-1.69245	-3.5547	-8.28771	-8.28771	-0.462157	-8.28771	-8.28771	-8.28771	-8.28771	-8.28771	-8.28771	-8.28771	-8.28771	-8.28771	-2.5345	-8.28771	-2.39289	-8.28771	1.87822	-8.28771	-1.33497	-8.28771
38686	-13.2877	-13.2877	-13.2877	-13.2877	-13.2877	-13.2877	-13.2877	-13.2877	-13.2877	-13.2877	-13.2877	-13.2877	-0.78339	-13.2877	-13.2877	-13.2877	-13.2877	2.83584	-13.2877	-13.2877	-13.2877	-1.19166	1.2291	-13.2877	-13.2877	-13.2877	-13.2877	-13.2877	-13.2877	0.786931	-13.2877	-13.2877	-13.2877	-13.2877	-13.2877	-13.2877	-13.2877	-13.2877	-13.2877	-13.2877	-13.2877	-1.85465	-13.2877	-13.2877	-13.2877	-13.2877	-13.2877	-13.2877	-13.2877
27719	-0.596841	-4.02093	-0.494922	-0.378194	0.278342	-1.49046	-1.36848	-1.34337	0.255682	-0.244514	-2.30401	-2.91376	1.1908	-2.42198	0.236217	-0.821126	0.959918	1.94235	-0.0383026	-0.62638	-2.29336	-0.528448	0.374288	-0.750251	-0.557455	1.54265	0.0593553	-0.600337	-0.652221	-2.18574	0.637657	-0.679227	0.331247	1.11643	1.49559	-0.753896	0.349365	0.0130692	-0.934566	0.49211	0.531169	-2.05529	-1.0601	-2.27928	1.91846	0.054779	-0.265345	-1.70793	1.1003
20758	-2.80995	-2.80995	-2.80995	-2.80995	-2.80995	-2.80995	0.932817	-2.80995	3.28552	0.181802	-2.80995	-2.80995	-0.787368	-2.80995	-2.80995	-2.80995	-1.97596	3.33112	-2.80995	-2.80995	-2.80995	-2.80995	-1.22871	-2.80995	-0.984502	-2.80995	-2.80995	-1.00433	-2.80995	-2.80995	1.82114	-2.80995	-2.80995	-2.80995	0.331705	-2.80995	-2.80995	-0.166179	-2.80995	-2.80995	-2.80995	-2.80995	-2.80995	-2.80995	2.77313	-2.80995	-1.29265	-2.80995	-0.352732
38754	0.866948	1.63988	0.775767	0.265437	1.15277	-0.132736	-0.425269	-2.90185	-0.304362	0.0017302	-1.89916	-0.768568	2.10145	-0.0961904	0.517729	0.422125	-0.488836	3.11163	0.51005	0.0294175	-0.705335	-0.010861	0.864652	-1.37557	-0.615508	0.232661	0.906198	-0.419855	-1.09111	-0.0244432	-0.837532	-0.838306	0.161436	-0.802638	0.396708	-1.11967	0.347666	-0.289651	0.207643	0.171079	-0.369595	-0.825977	-0.558517	-0.810713	0.327457	-0.163268	-0.890573	-0.466138	-0.999711
44876	0.676087	-2.55809	-0.8962	-2.55809	1.22725	0.670568	-1.79887	-2.16812	-1.50063	-0.673693	-2.55809	-0.215747	2.10672	-2.55809	-2.55809	-2.55809	-2.55809	1.30404	-2.55809	1.14607	-0.411387	-1.26465	0.392867	-0.858306	-0.678765	0.369718	-2.55809	0.237074	-1.96297	-0.557455	-2.55809	0.235972	1.52321	-0.735043	1.05533	-2.55809	-0.223306	-0.982506	-0.0387471	0.783247	-0.689427	1.13888	-2.55809	-0.445755	-0.080393	-0.669097	1.36558	0.731791	-0.342634
42381	1.27846	-0.206229	0.52306	-0.999423	1.13993	0.172488	-1.00578	-1.94619	-0.421593	-1.04127	-3.35845	-0.827769	0.98601	-1.05679	-0.758038	-0.958196	-2.46753	1.34284	-1.22904	0.469782	-0.606035	-0.0433485	-0.0528949	0.0880059	0.173511	0.463832	0.767146	-0.150881	-1.13163	-0.173319	-1.41773	0.635522	0.882056	-0.719044	0.0753273	-0.99827	0.308128	-0.220782	-0.0107156	0.68446	-0.598806	-1.04454	-1.43792	-1.77645	0.602932	-0.422946	0.915483	0.306729	-0.328254
33934	-2.1818	1.22552	-0.0761282	0.510354	-0.769797	-1.72213	-0.864071	-0.176903	1.52336	-0.695723	-1.40545	-3.48358	-1.61971	0.227987	0.678613	-2.99309	-2.64476	-0.97852	-0.397828	-0.999423	0.42503	-3.44379	0.730314	0.350158	0.876016	-2.52367	-0.529697	0.810813	-0.342086	-0.647919	-0.0683926	-0.133211	-1.0218	0.440102	0.683382	-0.446934	-0.930985	1.03019	0.201634	2.5009	0.401084	-2.60034	-0.248451	-1.62149	-0.344648	0.472488	0.268674	-0.0761282	2.16446
2730	-3.96128	2.59388	2.13891	2.32323	-1.03268	0.299831	-0.236333	-1.30543	-0.725947	-1.02151	-2.57089	0.189413	-3.96128	-0.173319	1.05353	-1.8396	-3.96128	3.64889	-3.96128	-0.18508	2.28185	-3.96128	-0.126108	-0.315451	1.05318	-3.96128	0.0762854	-0.644984	-3.96128	-0.691057	0.0224743	-2.04871	-3.96128	0.5889	1.60928	-1.26534	0.1145	-0.402016	-0.914303	-0.765621	0.472592	1.51773	-3.28069	0.444561	-3.96128	0.981122	0.0153548	-1.6295	-0.546245
33949	-2.16424	2.38001	0.0247452	0.565402	-1.09696	-1.29974	-1.22028	-0.415037	1.73985	-0.966912	-1.33097	-2.02797	-3.37482	0.264476	0.650948	-3.57691	-3.12406	-2.03209	-2.06311	-0.834442	0.903193	-2.12281	0.594262	0.649661	1.15361	-1.8725	-0.925221	1.14398	-0.874349	-0.673693	-0.431676	0.00547185	-0.173807	0.904812	0.751207	-1.22499	-0.704159	2.07433	-0.00549268	3.02354	1.41684	-2.28419	0.273217	-0.343	-1.83702	-4.22162	1.39276	-0.309896	1.89231
18245	-0.99223	0.995304	0.126444	0.700351	-0.470329	-1.01333	-0.228199	-0.0162494	1.6026	-0.353469	-1.18869	-1.87991	-3.54456	-0.385337	0	-2.20623	-2.76906	-2.58901	-1.77448	-0.0472192	0.441058	-3.42663	0.629287	0.143002	0.901417	-1.61838	-1.19727	0.157432	-1.18508	-0.963251	-0.950648	-0.109359	-0.714539	0.438186	0.803062	-1.12816	-1.04275	1.24086	-0.16942	2.25994	0.876095	-3.54456	-0.618163	-1.46156	-0.602526	-3.54456	0.481506	-0.0881934	2.12707
34456	-1.62995	-0.540359	-0.196277	-0.256183	0.501821	0.0116388	0.135272	-0.0279691	0.867659	0.600365	-1.40125	-0.291769	-0.690125	-0.17511	0.67084	-1.33935	-1.22129	-1.39327	0.190678	0.384492	0.158983	-1.78787	0.349365	0.245496	0.399116	0.292546	-2.79086	0.512379	-1.30686	-0.823167	-1.83496	0.179384	-0.0649175	0.357946	1.44063	0.353097	-0.482976	0.331247	0.819586	0.459746	-0.348317	-2.89111	0.0401209	-2.63935	-0.624377	-3.1623	0.10675	-0.631735	0.61946
18369	-3.37782	0.430606	0.390007	0.465504	-0.814768	-1.52284	-0.111539	0.706906	1.72334	0.473215	-1.40125	-3.0081	-4.28209	-0.290709	0.0820213	-3.01976	-3.2723	-4.28209	-1.20457	-0.167312	0.890252	-3.92139	1.07279	0.540424	0.716859	-1.80692	-1.43635	1.01835	-0.979089	-0.70228	-1.43948	0.239031	-0.735283	1.10916	1.36659	-0.309538	-0.8497	1.09835	0.553655	2.49577	1.01885	-2.71123	-0.468332	-1.40775	-1.20357	-4.28209	0.927593	-0.27666	2.28164
33422	-2.09665	0.385265	0.735695	0.296546	0.260748	-0.80667	0.098689	0.304044	1.1139	0.505993	-1.01683	-1.8604	-3.64928	0.950468	0.103263	-2.36885	-2.49574	-4.01625	-0.349787	0.461109	0.385265	-3.26396	0.760178	0.850239	1.18967	-1.37782	-0.983076	0.485736	-0.0168331	-1.07765	-1.06492	0.179766	-0.412539	0.640436	1.03069	-0.61595	-0.617941	0.537147	0.044604	1.74545	1.30422	-3.29053	-1.04335	-1.84166	-0.667722	-4.01625	0.447315	-0.433039	1.82526
2734	-3.58208	-0.673463	-0.773985	-0.382325	-2.04752	-3.40966	-0.540988	0.667665	1.37951	0.356707	-0.708868	-3.58208	-3.58208	0.153546	-0.286656	-3.58208	-3.58208	-3.58208	-2.43831	-0.84451	-0.159879	-3.58208	0.860446	0.790772	1.20864	-2.82931	-1.42934	1.1908	-0.00781166	-1.68687	-1.29903	0.606632	-0.891643	1.40065	1.63951	-0.480156	0.00776959	1.1279	0.377179	2.18758	1.06654	-2.68501	-1.18475	-2.23718	-2.30187	-3.58208	0.385265	-0.0275279	2.56128
43829	-1.35734	-1.13574	-0.540359	-0.345015	0.227248	-0.213236	-0.220446	0	1.07587	0.776694	-1.26777	-1.00491	-1.5632	-0.297254	-0.164238	-1.77201	-1.93346	-3.22297	-0.363828	0.295605	-0.152163	-1.76611	0.627327	0.29901	0.357383	0.0132121	-2.01333	0.551787	-0.787617	-0.701342	-1.6398	0.422233	0.27035	0.576861	1.08638	0.0905825	-0.0771932	0.463622	0.750521	1.52331	-0.0383026	-2.50226	0.209017	-2.30829	-0.324094	-2.01976	0.549226	-0.213906	0.986884
18280	0.0663992	-4.52949	-2.66475	-1.8039	1.42121	0.770787	1.31406	-1.99367	0.196733	1.72439	-2.09296	0.684549	0.819423	-0.684318	-1.81198	-1.17007	-1.23107	-1.74275	-1.0625	1.24172	0.65892	-0.624599	-1.52077	-1.18377	-0.351443	0.50284	-1.0613	1.48207	-1.5084	-1.44418	-2.22702	0.0529723	1.40185	2.64706	0.853357	-0.781405	0.983532	-0.97568	-0.593137	-1.2099	0.114234	-2.59946	0.743989	-1.92413	0.815739	1.12763	-0.26986	0.228111	-0.111539
48729	0.277033	0.498557	-0.964376	0.403377	2.32271	0.961846	0.334111	-4.0807	0.284277	0.134878	-4.27928	-0.893518	1.31092	-0.0944951	-0.288593	-0.200913	-0.655172	2.66107	-0.670475	0.191689	-1.28384	-0.0835998	-1.44733	0.748204	0.418784	-0.822146	0.260869	2.31464	0.832039	-1.18639	1.57134	-2.95344	-0.728335	0.10541	0.420078	0.191689	-1.0499	-0.524915	-1.67392	-4.27928	0.115433	-2.04097	-0.891911	-0.993953	0.440952	-0.431481	-2.851	-0.428954	2.03615
1476	1.16343	1.21437	0.434988	0.528371	2.62849	0.467593	0.665029	-5.46116	-0.681539	-0.0449848	-3.39897	-2.33789	2.30176	-0.549409	0.837459	-4.16101	-3.03505	3.91845	1.39906	-0.202738	-2.61176	0.550014	1.03963	-5.46116	-1.68131	-0.885233	0.713696	0.608998	-1.24127	-2.93236	-2.05649	-2.70087	-0.188365	-2.56576	0.701061	-0.433039	-0.285776	-0.397068	-0.403542	1.91842	-1.14146	-3.02444	-2.53868	-4.45166	0.65526	-0.91376	-0.648146	-3.43129	-0.763416
20705	0.504366	-0.610213	-0.355129	0.245009	1.87939	0.9536	-0.341903	-1.57347	1.52396	0.764686	-2.67946	-0.339528	1.21543	0.490057	0.178364	0.472488	-0.75877	-0.795358	0.258097	-0.57497	0.233275	0.313478	0.642193	0.0873271	0.961697	0.0180644	-0.683854	0.161823	0.835762	0.956428	0.413377	-0.683623	-0.0673341	0.10017	-0.778185	-1.5999	-0.472129	0.128821	-0.0152284	0.223299	-1.22871	-0.607793	-0.341354	-0.661547	0.882995	0.32112	-1.39517	-0.628385	0.118891
587	0.713432	1.92748	0.0900404	-0.0563412	0.896466	0.346985	0.851439	-0.834442	0.0425043	0.0164963	-2.21692	-0.211064	0.299596	-0.363642	1.2787	-0.494109	-1.44301	0.617581	0.695281	-0.125793	-0.351443	0.485942	0.47467	-0.486206	0	0.116365	-0.151522	-1.03949	-0.715249	-0.840629	1.35547	-0.48076	-0.0351948	-0.35089	0.0465609	-0.217759	0.308943	-0.0572415	-0.562346	0.151859	0.175812	-0.618827	-1.06643	-1.12124	-0.116066	-1.2643	-0.172831	-1.12249	-0.139554
27681	0.0776532	-0.829562	0.796099	0.504671	0.461005	0.812211	-0.404878	-0.0655212	0.256528	0.703898	-2.30615	0.372284	1.26963	-0.565759	-0.437135	0.622743	0.602267	-2.30615	1.69118	0.00791308	-2.30615	-0.551945	-0.769305	-2.23175	-0.107182	1.19125	0.247441	-0.868279	-0.0328314	-0.218263	-0.165208	-2.05529	0.271067	1.59922	0.93463	-0.291769	0.733528	-0.756087	-0.760235	0.548535	-0.414653	-0.427013	-1.26673	-0.328616	0.395392	0.265917	-1.2029	-0.792357	-0.777195
48152	-0.835986	2.66955	2.1516	-0.0743043	-0.312223	-0.0191704	6.67601	-0.468731	-1.08835	2.87951	-2.95121	0.191689	-0.90671	3.86307	0.616169	0.887135	-1.85883	3.47493	-0.862234	-0.819852	3.52298	-1.01888	1.09444	-0.383642	0.575312	-1.5154	3.03471	-1.83547	2.60784	0.042084	4.05936	-2.12532	-0.242465	1.63204	-1.13638	0.791106	-4.63666	-1.18869	1.99483	-1.01392	0.0810669	3.22392	-1.32662	-0.00288828	-1.61043	-1.92248	3.50966	-1.03653	0.576183
15443	0.709291	1.49026	0.0496308	0.158854	0.740194	0.405121	0.250477	-1.84996	-0.690591	-0.352363	-2.44301	-0.0161035	0.757194	0.24732	0.905351	0.0792928	-0.57175	3.04679	0.665484	-0.742265	-0.349052	-0.108425	0.229096	-0.701576	0.0461418	-0.491876	0.65892	-0.76048	-1.14688	-0.0744562	0.892974	-0.645209	-0.39138	-0.964095	-0.443988	-0.223306	-0.316348	-0.674614	-0.8855	-0.0418626	-0.948976	-0.276835	-0.411771	0.943884	0	0.939904	-0.500218	-1.04901	-0.798868
57	-0.465142	3.20287	-0.156016	0.522257	0.00920383	0.244035	-0.939538	-1.76464	-0.103302	-0.734563	-2.26812	1.29419	2.42871	-0.984502	0	-1.8667	-1.95512	3.70961	-0.112007	-0.197269	2.11939	-1.06764	-0.525538	-1.22938	-0.0247367	-0.510663	0.301119	-0.610653	-0.397258	-1.1421	0.4728	-0.689893	-0.233786	0.854554	0.531868	-1.56918	-0.247251	-0.156338	-0.802638	0.399226	-0.266559	3.23265	-0.646338	1.14587	0.124328	3.14617	-0.888167	-0.80138	-0.00505829
53	-0.400873	1.72334	1.28505	2.16446	-0.659039	0.373398	-0.196773	-0.520562	0.889629	-1.16618	-1.15779	0.00317044	-0.803393	-2.11904	0.599794	-1.61043	-2.43362	0.405992	-2.12658	0.122871	1.21294	-1.1678	-0.953718	-1.4112	0.192825	-0.701342	0.641176	-0.959037	-0.951764	-1.04335	1.25447	-0.281912	0.860129	0.747774	0.260989	-0.691523	-0.683391	0.524264	-0.512719	0.244156	1.81529	0.0149265	-0.273343	-0.817054	-0.557667	0.236829	-0.119981	-0.473731	0.455965
396	-0.131945	-1.02826	-1.55427	-0.206728	0.903732	-0.903198	0.867106	0.218595	1.35101	0.206268	2.02396	0.198243	3.68447	-2.40125	1.20376	-1.88843	-1.73745	1.61688	0.831958	1.13146	0.208767	-2.45166	-0.785875	3.43385	1.5426	-0.528448	-0.785875	-1.05919	-1.34703	-2.71976	-2.74371	0.892197	1.1123	-0.0256175	1.86203	-0.674383	0.866631	-0.0735451	-1.2464	-1.51416	0	-0.442614	-1.29584	-0.023563	1.0197	-2.38157	1.05554	-1.80591	0.533165
44664	0.470511	-1.23548	-0.359194	0.331247	0.0184917	-0.0169791	-0.535332	-2.03386	0.372618	0.605589	-1.35439	1.25278	0.59827	-2.19694	-0.918933	0.829119	-1.51499	-1.35882	-0.574541	-0.497771	1.70571	0.131721	0.415759	-0.746616	0.121148	-0.463151	-1.20723	-0.246738	-0.598151	0.0623981	-0.975964	-0.384395	0.657	0.485633	1.1177	-0.666118	-0.554273	-0.120294	0.470303	0.570463	-0.704865	-2.02856	-0.398779	-1.42275	0.393746	-0.354759	-0.196442	-0.310969	0.0371713
1572	0.952483	-0.476538	0.0583858	-0.0961904	3.25275	-1.27125	-1.32952	-1.72213	0.22367	-0.124377	-1.19001	-0.769551	-1.14944	1.06908	-1.11466	-1.46395	-2.34008	0.851359	-1.01742	-1.5492	-1.52284	-2.38685	2.61091	-1.44379	2.5945	1.73509	-1.26534	0.515914	-1.05619	2.23484	-0.122805	1.24908	0.597317	0.507313	0.543496	-1.92796	-0.257908	0.460376	0.1644	-0.945082	-0.275612	-0.550676	0.0467006	-0.943416	2.14832	-1.80037	0.226262	-1.56235	0.0920721
43847	1.03893	-0.796862	-0.635988	-0.424107	1.32884	0.673195	0.480679	-0.0165412	0.544584	-0.0747601	-1.14019	-0.275437	-0.535123	-1.2464	1.01021	-1.17104	-0.385149	1.47508	0.502534	0.50457	-0.766357	0.189034	0.700173	-1.43948	-0.00476877	0.204642	-1.75633	0.248535	0.538538	-1.07066	-1.03741	-0.76366	1.13402	0.420186	-0.321748	0.366364	0.950618	0.382169	-0.093879	1.44731	-0.841663	-1.98793	-0.179188	-5.42973	-0.245369	-1.4933	0.0501882	0.328032	1.22182
37455	2.05036	0.659377	-0.323011	0.683382	0.95784	0.27274	-0.186557	-1.70463	1.28735	0.0302654	-3.152	0.112633	0.0739573	-1.60165	0.745797	-2.74178	-0.302582	2.18897	0.627513	-1.00115	0.134484	0.741747	1.12499	0.0949116	0.827413	-0.945638	-0.265518	-0.299738	0.74028	-0.495329	-0.432455	-0.603621	0.0368901	-0.560005	-1.55937	-0.938431	-0.162299	1.45175	-0.657445	0.859095	-0.675996	-1.87197	-0.762681	-2.98165	0.294782	-0.111383	-1.52243	0.443076	0.756853
48857	1.54794	-0.117474	-0.211565	-0.0596453	1.10205	0.241962	0.230326	-0.439676	0.450591	0.105946	-2.25705	-0.483581	0.155102	-1.17234	0.888461	-1.14242	-0.765376	0.865048	0.678793	-0.478748	-0.304362	-0.190503	0.895225	-0.531156	0.0676387	-0.418119	-0.579275	-0.726424	0.313942	-1.21457	-0.904278	-0.500218	0.312084	-0.1882	-0.480559	-0.214742	1.81558	0.131458	-0.316887	0.997256	-0.975113	-1.01713	-0.683159	-3.04216	-0.284194	-0.31079	-0.600555	-0.254806	0.541019
47155	0.0903115	3.63405	2.94409	0.617863	0.888071	0.455544	-0.532199	-1.74275	0.0136409	-0.424688	-2.54204	-0.704865	0.668936	0.0160684	-0.190997	-0.708396	-1.49655	3.42968	0.599508	-0.338068	-0.350155	0.447632	0.425352	-0.987646	-0.110293	-0.479553	2.0022	0.125254	0.432318	-2.54204	-0.141303	-0.490862	-0.49981	-0.634867	-0.616835	-0.875407	0.00877371	-0.129103	-1.22162	0.794936	-0.556818	0.0409625	-0.949812	-0.45799	0	2.02272	-0.182622	-0.976248	-0.591397
15990	0.671293	2.767	1.36922	1.64409	0.147958	-0.281562	-1.61485	-1.99252	-0.659951	-0.184261	-4.0613	-0.881507	0.581592	-1.08559	1.35648	-2.22432	-1.33679	4.5586	0.49682	-0.715723	-1.20457	0.423524	0.853517	-1.33025	0.645609	-0.684318	1.54107	-0.0931094	0.315798	-0.506558	0.72334	-0.523878	-0.294951	-0.934841	-0.655626	-0.90996	-0.0901885	-0.504509	-0.0124608	0.457437	-1.0113	0.189919	-0.46335	-0.434208	0.126048	2.40398	-0.969452	-0.72738	0.555325
58	-1.23514	1.69439	0.380397	1.2158	-1.6753	1.1171	0.652877	-1.01946	0.655352	-1.77992	-1.30722	-0.165046	-0.678534	-0.891643	0.365581	-1.92632	-3.16359	0.323658	-2.55724	-1.00868	0.339822	-0.938431	-1.35071	-1.5999	-0.594879	-0.6333	0.331705	0.109962	-1.18148	-1.75049	-0.717145	-0.802386	0.989357	0.820485	-0.527408	0.82489	-1.01188	0.365021	-0.190997	0.812293	2.01643	-0.764886	0.208517	0.302407	-1.22972	-0.0964989	1.04418	-0.970017	0.745452
32346	-2.74275	3.77259	-0.254289	1.15969	-0.376133	-0.0703605	-0.143532	-1.60121	-2.74275	-2.74275	-2.74275	1.38654	0.0144981	-2.74275	-2.74275	-2.74275	-2.74275	2.56574	-2.74275	-1.1818	-2.08927	-2.74275	-2.74275	-1.01654	-0.416	-1.49696	0.491494	-2.74275	-2.74275	-2.74275	-2.74275	-1.34263	0.960734	-2.74275	1.32976	-2.5547	-0.873027	-1.76808	-2.74275	-0.0955737	-0.513749	5.0923	-2.74275	-2.74275	-2.74275	0.775683	-2.74275	0.313594	0.879
52983	-3.97937	0.400319	-0.520562	-0.72547	0.796265	-0.957076	-0.644533	-2.10098	-2.37333	-1.10501	-1.43831	-0.336063	0.204767	-2.29903	-2.71501	-1.28349	-0.017271	-3.97937	-0.0878867	1.91984	0.00662118	-2.12847	0.579566	-1.69479	-1.13448	-0.799872	1.44694	-0.599025	-3.97937	-3.97937	0.0335111	1.47103	1.18726	-0.0121698	1.82656	-1.58641	-0.498179	-2.35107	-0.396688	-0.518288	-2.49736	2.60639	-1.84373	-2.4933	1.81114	-0.00216567	-3.36885	-1.70134	0.835277
52974	-1.06613	0.744161	-0.878587	-1.82368	0.680504	-0.898081	0.230572	0.308361	-0.896737	-0.919479	-1.78986	-1.31617	2.87411	-0.699701	-5.17397	0.12618	-1.23345	-1.31437	-0.186722	0.96414	-1.65336	-1.90942	-0.77596	-0.650635	-0.441047	0.148869	-0.202904	-0.493906	2.77528	-3.56832	-2.3474	0.495593	2.4013	0.475707	3.38918	0.0654344	2.05918	0.255803	-1.17397	-0.84451	-1.4185	3.26858	-0.494719	-1.49777	1.68782	2.49036	-2.39365	-0.105939	0.712728
18476	-1.32771	1.65448	1.05839	1.17645	-1.59771	1.12922	0.699463	-0.544771	-0.70934	-1.79636	-4.09542	0.010923	2.77419	-0.272646	1.86473	0.018919	-1.9703	-0.224992	-0.68966	-1.95232	1.07183	-2.84581	-0.36012	0.273456	1.19944	-0.0554414	0.746485	-3.3555	0.3122	-2.68316	-2.86355	0.0989585	0.835035	-0.0515487	2.91225	-1.2099	0.105142	-1.01625	-1.43909	-1.09789	2.79183	4.09341	-1.75098	-1.04335	-3.10905	3.97236	-1.59292	-0.655626	1.75301
52977	-4.1976	0.584482	0.468531	-1.09974	2.2621	-4.1976	-2.64205	-4.1976	-4.1976	-1.56192	-0.828537	-4.1976	-2.67392	1.38703	-0.234975	-1.14337	-0.242294	-4.1976	2.13139	1.33382	0.920065	-0.121863	0.984188	-0.497975	-1.00462	-4.1976	1.6532	-0.177555	-4.1976	-1.2536	0.824646	0.879706	-0.422172	-0.850741	-1.09542	-4.1976	-4.1976	-4.1976	-1.46156	-4.1976	-4.1976	0.300299	-4.1976	0.96266	-2.68223	-4.1976	-4.1976	-4.1976	-0.555121
52967	-2.35402	-2.35402	-0.662232	-2.35402	-2.35402	-2.35402	-2.35402	-2.35402	-2.35402	-2.35402	-2.35402	-2.35402	-0.148001	-2.35402	-2.35402	-2.35402	-2.35402	-2.35402	-2.35402	-0.649729	-2.35402	-2.35402	-2.35402	-2.35402	-2.35402	-0.798868	-2.35402	-2.35402	1.9682	-2.35402	-2.35402	-2.35402	2.32955	-2.35402	1.73812	-0.255667	-0.767585	-2.35402	-2.35402	-2.35402	-2.35402	2.36379	-2.35402	-2.35402	0.799419	4.7924	-2.35402	-2.35402	-2.35402
32599	-1.27334	0.898324	-1.57992	-1.75341	-0.0796305	-0.71596	-0.248965	-0.460965	-1.0601	0.69207	-1.50226	-0.405069	2.19238	-1.61087	-2.90942	-0.952043	-2.11779	-1.52907	-3.02797	1.57947	-2.4933	-2.49981	-0.618606	-2.03682	0.435949	-0.71596	-0.607793	-0.464544	0.581014	-1.8365	-2.70181	0.922274	0.883386	0	2.24059	-2.46833	1.52025	-0.749038	0.67437	-1.85465	-0.378194	1.95546	0.225398	-2.68687	0.942683	0.0683269	-1.77497	-0.406598	-0.287889
18477	-3.57175	-3.57175	0.40305	1.49344	-0.490862	-3.57175	-0.253601	-3.57175	-3.57175	-3.57175	-3.57175	-3.57175	-1.31581	-3.57175	-1.08131	-3.57175	-3.57175	-3.57175	-3.57175	-0.938431	-0.518701	-3.57175	-0.313119	-3.57175	1.99125	-3.57175	2.48083	-3.57175	-3.57175	-1.42275	-3.57175	-0.158751	-3.57175	-3.57175	1.05367	-3.57175	-3.57175	-3.57175	-2.30472	-3.57175	-0.655172	4.72444	-3.57175	-3.57175	-3.57175	-3.57175	-3.57175	-3.57175	0.658737
52975	-5.44851	-5.44851	-0.44438	-2.73697	1.73292	-5.44851	-1.08804	-1.98507	-5.44851	-1.45918	-0.868806	-2.49736	1.38045	-0.845806	-3.33061	-0.514573	-0.441243	-5.44851	0.0411028	1.84619	-0.585323	-0.611755	0.875151	-1.49574	-0.574111	-5.44851	1.40692	0.614945	-5.44851	-0.581432	-1.73937	0.946656	1.06736	-0.0165412	2.9583	-3.00578	-5.44851	-5.44851	-0.636436	-5.44851	-3.21759	2.30308	-0.969452	-2.87832	1.99128	-4.17658	-5.44851	-3.30615	-0.354022
42574	-1.02885	-2.24059	-2.24059	-2.24059	-2.24059	-1.07127	-2.24059	-0.0220973	-1.92687	-2.24059	-2.24059	-2.24059	0.773068	-2.24059	-2.24059	-2.24059	-2.24059	-2.24059	-2.24059	-0.651314	-0.746858	-2.24059	-2.24059	-0.64905	-2.24059	-0.328073	-2.24059	-2.24059	-0.947584	-2.24059	-2.24059	-0.402016	2.39251	-2.24059	1.82322	-1.61043	0.0350608	-2.24059	-1.3463	-0.118257	-1.73745	0.368489	-2.24059	-2.24059	-2.24059	1.80112	-1.97994	-2.24059	-0.323011
32620	-5.96578	-2.61176	-0.672543	-2.78389	1.41862	-5.96578	0.93138	-2.47153	-5.96578	-1.82828	-2.38685	-5.96578	-0.166989	-1.34044	0.30906	0.220206	-0.247937	-5.96578	-1.50022	1.07752	0.0367495	-1.64431	0.705491	-2.00636	-1.03121	-5.02562	0.774587	0.93757	-1.61176	-0.606474	-1.00231	1.58395	-0.681307	0.28889	2.69631	-5.96578	-4.19232	-5.96578	-1.662	-5.96578	-2.21223	1.58842	1.20714	-3.74468	-0.745406	-3.64747	-5.96578	-4.10036	-1.00607
39379	1.41662	-3.64747	-2.06431	2.28377	-3.64747	0.776188	0.842536	1.17185	-2.07218	-3.64747	-3.64747	2.07211	0.817951	-0.230059	-0.772259	-3.64747	-3.64747	-3.64747	-3.64747	-2.47955	-1.65018	-3.64747	-3.64747	-0.720707	4.05492	-1.72452	-2.09234	-3.64747	-3.64747	-3.64747	-3.64747	0.205643	-0.769059	-1.08927	3.50231	-3.64747	3.20987	-1.31186	-2.82623	-3.64747	-0.590528	-0.329341	-3.64747	-3.64747	-3.64747	-0.752194	-1.10439	1.43712	1.37796
18357	-0.386657	-1.16521	-3.1976	-3.1976	0.203765	1.70425	-0.728813	-1.38195	-0.0600964	1.0606	-1.9203	0.431569	-0.692921	-1.87197	-3.1976	-3.1976	0.090447	4.31285	-3.1976	0.561888	-0.987074	-0.748796	1.37873	-1.17007	-0.649955	-0.444576	-3.1976	0.410558	0.388465	-0.00332202	-0.791608	-0.961564	-0.281912	3.21625	-0.173645	-1.08467	-1.55767	0.102725	1.00123	0.131063	-0.742265	0.835682	-0.22989	-0.721183	0.765959	4.33611	-0.958757	-0.00129901	-3.1976
43802	0.241596	0.463099	-1.30045	-1.24914	0.882213	1.44461	1.89546	2.05606	1.72277	1.34528	1.00899	1.22762	0.249627	-1.31258	-1.64702	-1.22735	-0.538471	-0.73889	-0.577121	2.73186	0.995882	-1.23175	0.528671	-0.98736	0.0935602	-0.0152284	-3.91921	0.372841	-3.01275	-1.52326	-3.07339	-0.890573	1.51197	1.19849	1.21419	1.34324	1.31765	0.640806	2.18168	0.151209	0.0201999	-3.64566	0.670478	-3.31043	1.8675	-3.62415	0.823586	-0.820871	0.887447
32446	1.26628	2.82997	0.828307	0.652326	0.813607	-0.0177091	-0.814514	-1.38571	-0.81046	0.257252	-2.86881	-0.600993	1.23573	0.495491	1.20076	-0.240588	0.197236	2.48125	0.62714	-1.10594	0.888071	1.87916	0.326767	-1.14083	-0.13416	-1.45285	1.23039	0.52677	1.80269	1.3352	-0.0156659	-0.639804	-1.22702	-1.5216	-1.70275	-1.43362	-0.319226	-0.32283	-0.227354	-0.260497	0.222805	0.00590296	-0.278234	-1.00491	-0.018878	-0.819343	0.52085	-1.21457	-0.820616
32352	-1.8847	-3.78986	-3.27509	-3.78986	0.702037	-0.464146	-2.07522	0.0315364	1.50111	-0.987074	-1.31725	0.277866	-3.78986	-1.8725	-0.916208	-0.311864	-0.790359	-3.78986	0.161952	-0.0081018	0.355355	-1.23514	-0.317247	-0.199421	-0.766603	-1.16942	-3.78986	-0.374262	-0.191821	-1.60779	-3.78986	0.655169	0.525468	1.40714	0.463204	-1.8365	0.610795	0.35095	0.259905	-0.867489	-2.46275	-3.78986	1.222	-3.78986	0.889396	-3.78986	0.601792	-2.86881	-0.870915
1573	-0.584025	-2.41196	-0.171693	-1.12218	0.479438	1.13218	0.707436	-1.39289	-0.128945	-0.134635	-1.68687	-0.271775	-0.148321	0.0647449	-0.296191	-0.464345	-0.660178	-2.41196	-0.220614	0.82985	-0.88071	0.793771	1.12889	-2.15457	-0.202572	-0.899695	0.305912	-0.457593	0.544386	0.812621	-0.0693005	0.346078	0.0519985	-0.304541	-1.00955	-0.470929	-1.67438	-1.699	-0.614845	-2.41196	-1.28104	-1.88151	1.08454	0.254594	0.784839	1.08481	-1.52866	0.727703	-1.94898
2827	0.854395	0.409798	0.121281	-1.2304	0.518938	-0.0805455	-0.445558	-1.0862	0.351402	0.0387171	-0.388355	-0.277709	0.527871	-0.706983	0.110363	-1.36773	-0.470729	1.16008	0.827087	-0.0978878	-0.264131	0.458907	0.470094	-1.22702	-0.369781	0.0429244	-0.804652	0.0514417	0.518837	-0.627271	0.226509	-1.2109	-0.451465	0.00158609	-0.139871	-0.0300299	-0.018878	0.311852	0.0603241	0.110764	-0.00708658	-1.39897	-0.502056	-0.190833	0.121944	-0.501647	0.0869196	-1.736	-0.983076
46957	0.719928	2.26825	1.05568	1.08502	1.2578	-0.169258	-0.510252	-1.81299	0.0563061	-0.491673	-2.00926	-0.353837	0.938474	0.395721	0.293253	-0.628608	-0.693854	1.0364	0.443501	-0.380634	-0.212568	0.269871	0.0455828	-0.981936	0.483364	0.188021	0.188274	-0.50943	-0.550676	-0.224149	-0.533451	-0.493297	-0.171531	-0.881242	-0.180495	-1.01246	-0.336246	-0.00303285	-1.09234	0.674461	-0.128472	-0.57626	-1.36513	-0.119197	-0.107648	-1.41928	0.729879	-0.976816	-0.352179
41754	-2.74758	-2.74758	-2.74758	-2.74758	-2.74758	-2.74758	-2.71881	-2.74758	-2.74758	-2.74758	-2.74758	4.68623	-2.74758	-2.74758	-2.74758	-2.74758	-0.625712	-2.74758	-2.74758	-2.74758	-2.74758	-2.74758	-2.74758	-2.74758	-2.74758	-2.74758	-2.74758	-2.74758	-2.74758	-2.74758	-2.74758	-2.74758	-2.74758	-2.74758	-2.74758	-2.74758	-2.74758	-2.74758	-2.74758	-2.74758	-2.74758	-1.95904	-2.74758	-2.74758	-2.74758	-2.74758	-2.74758	-2.74758	-2.74758
38154	-2.88897	5.86189	-1.44615	-3.28771	-2.37857	0.545968	-0.433234	-2.23854	-3.11654	-0.66818	1.77505	-2.90509	-3.68966	1.71725	6.67222	1.65718	4.55601	0.958954	6.0452	-0.136537	-2.29477	-2.84063	5.80038	5.30621	-1.25017	1.01378	3.64751	-0.285073	6.58172	-0.104387	6.33157	-0.277184	-0.0817664	0.580049	-1.25017	-0.0184396	-2.00694	1.24318	6.19462	0.741402	-1.04871	0.566864	0.741057	0.152508	0.16543	-0.639355	0.694925	-0.610433	0.0241778
38133	-1.96691	5.76812	-1.99827	-3.37034	-3.12784	0.208892	-0.811472	-2.64115	-2.70087	-0.901311	1.89192	-1.50922	-1.84322	1.03005	6.6545	1.15776	4.64395	0.873892	6.09442	-0.271426	-1.97937	-2.10843	5.94733	5.63287	-1.33679	0.184725	2.78699	-0.434793	6.24231	0.366588	5.6498	-0.562133	0.326997	0.197488	-0.649276	-0.669786	-0.695723	1.17364	5.13634	0.367818	-0.798617	0.0513025	-0.114816	0.0356239	-0.529906	-0.234296	0.03492	-0.471529	-0.493297
32328	0.434882	2.1239	1.63334	-0.247423	-0.324094	-1.08253	-0.363828	-2.83547	-0.703924	-0.948419	-4.13289	-0.261708	1.08997	-2.00231	-0.450676	1.16324	0.0241778	3.61914	2.21555	-0.148321	0.589092	-0.564265	0.128425	-2.40507	1.02694	-0.830075	-0.168933	0.0990932	2.46991	-0.501851	-1.15136	0.421695	-0.631958	-0.345198	0.447844	-1.08681	0.502738	0.307312	-0.834185	-0.666805	0.359071	-0.238034	-0.0825301	-0.414845	0.147437	0.171079	-0.175762	-0.591397	-0.734323
35436	1.96018	-0.163753	-1.34263	0.0827026	0.448478	-1.1504	-1.36773	-2.81705	-0.263438	-1.59205	-2.10222	-1.04246	1.13218	-1.24879	0.65892	0.033793	-1.11185	-0.140826	1.75031	-1.03623	-0.119824	-0.797112	-0.385714	-1.60296	0.807932	1.31237	-0.485196	0.610889	-0.223475	-0.180332	-0.949812	0.489132	-0.0297353	-1.6295	-0.511279	-1.66155	-0.565332	1.67414	-0.983932	0.5655	0.557876	-2.70181	-0.99683	-0.938984	0.754631	0.393526	2.15944	0.264717	-1.28419
15753	-0.8667	1.59024	-0.146084	0.825541	0.939076	0.424707	0.0133551	-3.35107	-2.59074	-0.0626556	-2.21156	-2.10346	0.133037	-0.290533	0.883308	0.406428	-1.16488	1.86659	2.17696	-0.460171	-0.344099	0.336283	0.132248	-0.264131	0.00848689	-2.63666	1.78035	0.400757	-0.979942	0.00259452	-0.00346663	-0.606913	-0.526785	-0.0193166	-0.608672	-0.547299	-3.32193	-2.22432	1.06481	-2.85726	-0.0961904	-1.83856	-0.214575	0.0177794	1.1173	-0.619271	0.28889	-0.0269398	-0.207061
59	-0.340441	0.0561673	0.0413832	1.10762	-0.973979	0.838669	0.763751	0.144438	1.31615	-1.19034	-0.447131	0.302524	-1.14114	-1.191	-0.360675	-1.45403	-1.72929	-0.683159	-2.0505	0.57947	0.562084	-1.28384	-0.492079	-0.699935	0.469469	-0.73889	-0.595533	-1.22129	-1.19826	-1.7084	0.00446544	-0.186557	1.36648	0.745366	0.870661	0.197488	-0.275786	0.794853	-0.694555	0.387804	1.32838	-1.88577	-0.150721	-1.24845	-0.954277	-0.852303	-0.43733	-0.121706	1.1333
22137	-0.737687	-1.54709	0.516519	0.689746	-1.86512	-2.44379	2.75864	2.72949	1.3514	-1.13416	0.0184917	-1.57519	-1.73408	-0.947028	-2.16942	-2.79486	1.02602	-2.83753	-1.74613	-0.0860479	1.57342	-0.916753	-1.45087	-3.00694	0.647545	-2.78787	-4.94786	-1.05619	-2.3555	-1.24742	-4.94786	1.87841	2.13307	0.97966	2.59233	2.58477	1.29355	-0.311506	0.142348	-1.68826	1.94905	0.47415	-0.986502	-2.70181	0.512075	-4.94786	-1.02767	1.58616	1.30655
1633	0.199248	-0.0156659	-1.94453	-1.93016	1.55454	1.383	-0.770043	0.0289934	1.2634	-0.159074	-1.26673	1.91873	0.138028	-1.24161	-1.8247	-2.82011	-1.65245	-0.89325	-1.18082	0.68428	-1.61617	-1.19199	-0.366243	-1.65927	-0.455218	0.85989	-2.20956	-0.273692	-0.759991	-2.50964	-2.35034	-0.402779	0.86995	0.851999	2.33193	0.847356	0.198117	1.67052	-0.279634	1.48893	-1.12501	-3.58901	0.397474	-1.80138	0.62527	1.03422	-0.101443	1.31208	0.142871
39601	0.808673	1.60241	-0.239907	-0.204067	0.271545	-0.693388	-1.32409	-3.07339	-0.698998	-0.802386	-2.13226	0.204141	0.451541	0.195474	0.0409625	0.044604	0.0703893	3.37011	1.94186	-0.515604	-0.310611	-0.273518	0.218967	-1.05409	0.0517201	0	1.16182	0.016211	0.503654	0.354001	-1.41465	-0.732404	0.112767	-0.717857	-0.305253	-1.84529	-0.689427	-0.248622	-0.454032	0.510861	-1.71691	-0.727618	0.452806	1.67157	0.214498	1.89313	-0.510252	-0.475936	-0.476137
22138	-0.0726345	-0.104232	-0.0858948	0.533663	-0.641829	-0.485196	0.577441	0.306846	-0.227523	-0.985073	-2.15779	-0.117005	0.410667	0.944334	0.29678	0.494467	-0.165208	-3.75049	-1.22364	0.0395596	0.167358	-0.184752	0.086512	-0.73865	0.335712	-1.28174	0.303342	0.344828	0.11929	0.430499	-0.781653	-0.361787	-0.402779	-0.641829	1.24227	0.868055	-0.378007	0.431035	0.0100637	-0.319766	0.581399	-0.788863	0.0375931	-0.842698	-0.245369	-0.227185	-0.592267	-0.625044	-0.161169
33009	-0.800626	-5.57347	-3.22028	0.61155	-0.515398	-2.78986	2.29405	0.0261627	-0.0843644	-2.91921	-5.57347	0.461005	-5.57347	-5.57347	-5.57347	-1.26916	0.337996	-5.57347	1.35084	-0.438307	0.0968016	1.01085	-1.0945	-5.57347	0.838508	-0.413884	-1.11747	-0.215915	-1.98051	-1.35734	-3.12658	-0.708868	1.09322	0.982072	1.65599	1.00906	0.290306	-0.304541	-1.14592	-0.234635	0.743558	-3.43284	-0.447918	-4.82828	0.146655	-1.08253	0.738811	-0.0391918	0.324004
1101	0.51167	-1.96072	-2.08192	-0.766357	1.03464	0.0909889	-0.577336	-1.21257	0.0852887	-0.0736969	-1.82726	0.0299829	1.63905	-0.799621	-1.23175	0.156008	-2.28139	-2.47153	-0.171531	0.127369	-0.816799	-1.19265	0.121546	-0.690591	0.0926134	0.35095	-1.10284	-0.310254	-0.912945	-0.21073	-1.13226	0.33754	0.547154	-0.491876	0.981414	-0.275612	0.487281	-0.0572415	-0.416577	0.848638	-0.0163953	-1.47674	-0.452649	-1.98965	0.504264	-0.748554	0.137897	-0.520769	0.240498
38349	0.806365	2.30437	0.448372	1.94763	1.06743	0.6469	-0.503896	-3.00115	-0.662004	0.211261	-2.66749	0.0339339	0.810237	-0.0743043	0.162468	0.0848807	0.0915306	5.13503	0.0794293	-1.10377	-0.957076	0.677801	-0.109203	-0.914032	0.87342	0.106214	2.7589	-1.07978	-1.83136	0.153287	-0.567468	-0.959037	-1.54078	-1.71407	1.0684	-3.33643	-0.810966	-1.02974	-1.26396	-0.0688465	-0.689893	-0.511074	-2.25498	2.30404	-1.83753	0.349592	-1.17723	-2.59161	-1.09111
40473	-0.456603	0.321697	0.703721	-0.329885	0.996895	0.691177	0.443076	-1.55131	-1.08375	-0.151202	-2.43831	-0.762926	1.63715	0.224534	-0.0799354	2.46684	-0.0839056	3.53728	0.197236	-0.904818	0.473319	0.771717	1.27846	-0.414653	-0.191327	-0.91866	1.47124	0.629753	1.66862	0.857026	0.468844	-0.694788	-1.08375	-0.366243	0.988848	1.37601	-1.24708	-1.14465	-0.225498	-0.03934	0.516217	0.0611541	-1.02063	1.14294	0.342441	0.125254	-0.510252	0.322736	-0.943139
39625	-0.979942	-0.979942	-0.979942	-0.979942	-0.979942	-0.979942	-0.979942	-0.979942	-0.979942	-0.979942	-0.979942	-0.979942	-0.979942	-0.979942	-0.979942	-0.979942	-0.979942	-0.979942	-0.979942	-0.979942	-0.979942	-0.979942	-0.979942	-0.979942	-0.979942	1.53326	-0.979942	-0.979942	-0.979942	-0.979942	-0.979942	-0.979942	-0.979942	-0.979942	-0.979942	-0.979942	-0.979942	-0.979942	-0.979942	-0.979942	-0.979942	-0.979942	-0.979942	-0.979942	-0.979942	-0.979942	-0.979942	-0.979942	-0.979942
35322	0.742351	0.745194	-0.395549	0.300065	1.05977	0.078883	1.12928	-0.632629	0.200002	1.06709	-1.46196	-0.647241	-0.121392	-1.75926	0.866235	-0.673003	-2.15329	2.03988	-0.487419	-0.00897255	1.29819	-0.515398	0.346872	-0.232769	-0.813246	0.181675	0.133037	-1.43713	1.36949	-1.63352	-1.28525	0.281669	-0.84218	-1.00636	0.466653	-1.16877	1.46999	-1.32013	-1.09912	-1.22634	0.990737	-2.75926	0.638491	0.042084	-0.903468	-2.07887	-2.4274	-1.85048	-1.28384
38661	-7.20025	-7.20025	-7.20025	-7.20025	-7.20025	-7.20025	1.26861	-7.20025	-7.20025	-7.20025	-5.87832	-7.20025	-7.20025	-7.20025	-7.20025	-7.20025	-7.20025	-7.20025	-7.20025	-7.20025	-7.20025	-7.20025	-7.20025	-7.20025	-7.20025	-7.20025	-7.20025	-7.20025	-7.20025	-7.20025	-7.20025	-7.20025	-7.20025	-7.20025	-7.20025	-0.0886536	-7.20025	-7.20025	-7.20025	-7.20025	-7.20025	-7.20025	-7.20025	-7.20025	-7.20025	-7.20025	-7.20025	-7.20025	-7.20025
590	-3.05889	-3.05889	-3.05889	-3.05889	1.3069	1.70545	-3.05889	-1.69292	-0.93126	-3.05889	-2.24195	-0.90185	-0.00317743	-3.05889	-1.0389	-3.05889	-3.05889	1.8948	-3.05889	0.113434	0.0989585	-3.05889	-3.05889	-3.05889	0.394404	-1.91159	-0.382137	0.775935	-1.10346	-3.05889	-1.50063	-3.05889	-0.661775	0.606347	0.189919	-1.15843	-1.98108	-0.807932	0.476226	1.47908	1.1839	1.41824	1.08052	-1.94453	-3.05889	-2.21023	1.67735	-3.05889	0.147697
3127	0.306379	0.248535	-0.664745	-0.693388	2.24644	0.823994	-0.365128	-0.133685	0.897318	1.84217	-1.05319	0.669752	0.736215	-0.541828	-0.520562	-0.328435	1.19963	-0.418311	0.815739	2.40681	0.396817	-0.916753	1.08916	0.269392	-0.101908	1.24568	-2.05889	-0.630617	0.856946	-1.5345	-1.51953	0.199751	0.445833	1.69813	1.29196	-1.5649	-0.317606	-0.103612	1.93335	0.213503	-1.91104	-1.3288	0.648834	-2.60911	1.26664	-1.10936	-0.380258	0.2587	-1.17397
32426	-3.40049	-3.40049	-3.40049	-3.40049	-3.40049	-3.40049	-3.40049	-3.40049	-3.40049	-3.40049	-3.40049	-3.40049	-3.40049	-3.40049	-3.40049	-3.40049	-3.40049	-3.40049	-3.40049	-3.40049	-3.40049	-3.40049	-3.40049	-3.40049	-3.40049	-3.40049	-3.40049	-3.40049	-3.40049	-3.40049	1.64519	-3.40049	-3.40049	-3.40049	-3.40049	-3.40049	-3.40049	-3.40049	-3.40049	-3.40049	-3.40049	5.54663	-3.40049	-3.40049	-0.0400815	-3.40049	-3.40049	-3.40049	-3.40049
45472	-3.07582	-3.07582	-3.07582	-3.07582	-3.07582	-1.34483	-3.07582	-3.07582	-0.963532	-3.07582	-3.07582	-3.07582	-3.07582	-3.07582	-3.07582	-3.07582	-3.07582	-3.07582	-3.07582	-3.07582	-2.43909	-3.07582	-3.07582	-3.07582	-3.07582	-0.340623	0.00158609	-3.07582	-3.07582	-3.07582	-3.07582	-1.05649	-3.07582	-3.07582	-3.07582	-3.07582	-3.07582	-2.77497	-3.07582	-2.32988	-3.07582	-3.07582	-3.07582	-3.07582	-3.07582	-3.07582	-1.43207	-3.07582	-3.07582
15716	-1.46355	-2.49981	-2.9568	-0.949533	0.588229	1.63483	-0.660863	-0.911316	0.643487	0.208642	-1.46156	0.577054	1.26766	-2.74855	-1.96691	-0.770289	-2.88151	-1.36401	1.43659	1.3471	0.488926	-1.4024	-2.27299	0.261471	-1.19529	0.115965	-2.39441	-0.606035	-0.552791	-1.98736	-2.94898	-1.22297	0.61946	0.708496	0.139862	-0.862234	-0.450479	-0.222296	0.335598	0.478609	-0.683391	-1.56107	-0.361602	-2.57347	1.96761	1.923	0.243791	-0.1976	0.495388
40730	-1.11123	-2.23514	-3.79186	2.16556	2.18034	0.265077	-0.125164	2.98437	0.38648	1.06053	0.722816	1.00741	0.506399	-2.70181	-1.45166	-0.742507	-1.10905	-2.25291	-0.139236	0.083792	-0.361602	-0.743956	-0.595969	0.308943	-0.247765	0.846955	-2.03801	-1.44026	-1.52243	-1.40163	-4.29619	-0.903738	1.3739	-0.333516	1.01185	2.61358	2.05537	-1.33134	0.36446	1.37673	-2.24127	-1.8329	-2.17397	-4.8997	0.834064	4.03223	-0.831358	-0.382325	-0.442418
38116	-2.62861	-0.278584	1.88374	-2.62861	0.693498	-0.0484122	-2.62861	-0.697827	-2.62861	0.0193461	-2.62861	-0.902929	1.91173	-2.62861	0.738033	0.167486	-2.62861	6.17584	0.147046	-0.598151	-0.127526	0.0945063	1.15659	-1.44969	-2.62861	0.479541	0.466862	-2.62861	-0.281386	-0.761702	-2.62861	-0.0215115	0.292782	-1.47313	-0.146403	-2.62861	-0.716197	-0.428372	-0.512102	0.53077	0.442121	-2.53952	-0.162945	0.889162	-0.625267	0.160791	-2.62861	0.108491	-1.51457
27513	0.548042	-0.40526	-0.774725	-1.52326	-0.397068	-0.0597957	-0.0298826	0.949348	-2.41889	-1.17919	1.19887	2.58333	1.96114	-0.734803	-0.998558	1.584	-2.12092	3.62027	-0.699232	0.692249	-0.585323	-0.794107	-1.10718	-1.37557	0.155102	1.65219	1.60445	0.754289	-0.262573	-1.21324	-1.49981	-0.158268	1.26993	0.985209	5.58501	-0.913488	0.560813	-1.52782	0.772561	0.285935	-0.763416	0.503247	0.388024	1.58251	1.43328	3.73249	1.92132	-0.0530446	-1.13258
42087	0.62396	2.50393	1.27548	-0.399921	-0.693154	-1.03446	-0.939538	-0.726424	-0.605376	-1.41427	-2.46913	0.399554	-2.20623	-1.35993	0.751892	0.683921	-1.58294	4.70551	-2.69152	-2.9412	0.438186	0.412619	0.798341	-0.502873	-0.0142081	0.934101	2.28197	-0.533451	-1.1047	1.2112	0.994	-1.47835	0.212009	-0.759502	2.50637	-1.17495	-1.37407	-0.263612	-1.2029	0.123269	-0.432649	-1.43362	-1.61396	1.37551	-0.22398	1.30018	-0.104853	0.702303	-1.59161
18349	-0.610433	-1.2709	-0.698998	-0.407938	0.935083	0.395502	0.583423	-1.80239	0.254715	-0.326263	-1.82777	0.691981	0.996389	0.278698	-0.197931	-0.270034	-0.937326	0.0377336	1.38598	-0.0852824	-0.0178552	-0.70228	-1.07339	0.491391	0.0662614	0.519039	-0.540568	0.0607392	1.78274	-1.00231	-1.23582	-0.803393	0.119954	-1.18311	0.701327	-1.0052	0.15043	-0.365871	-0.289475	1.01214	-0.143054	0.306962	-0.510663	-0.753166	0.313594	1.50264	-0.13242	-0.681076	-0.256183
32405	1.81385	-2.69619	-2.69619	-2.69619	-2.69619	-2.69619	-2.69619	-2.69619	-2.69619	2.52622	-2.69619	-2.69619	-2.69619	-2.69619	-0.336063	-2.69619	-2.69619	-2.69619	-2.69619	-0.0540927	-2.69619	-2.69619	-2.69619	2.90248	-2.69619	-2.69619	-2.69619	-0.524708	-1.673	-2.69619	-2.69619	-2.69619	-2.69619	-2.69619	-2.69619	-2.69619	-2.69619	-2.69619	0.0521376	-2.69619	-2.69619	2.01167	-2.69619	-2.69619	-2.69619	-2.69619	-2.69619	3.39587	0.203138
43374	-0.388355	-0.145127	1.08665	0.310805	0.708673	-1.55385	0.742437	-1.78438	-0.316528	-1.38534	-1.6579	-0.116379	0.559737	-1.081	0.119423	-0.572394	-0.547088	2.2397	0.344147	0.91663	0.340847	1.22373	-0.265691	-0.138442	0.815657	-3.64025	0.17031	-0.577552	-4.11779	-0.683391	-1.53659	0.394075	0.947255	-0.636885	0.93259	-1.41889	-0.163268	-1.61264	0.24062	-0.194955	0.19862	-2.04216	-0.203236	-1.58944	0.447209	-4.11779	0.0728604	-1.65245	-1.25085
1123	-1.43831	1.49616	-1.57433	-0.000288568	0.976144	1.01157	-0.403542	-1.57863	0.0775165	0.322159	-1.99942	-0.0799354	1.24604	0.209391	-0.604937	-0.0694519	-0.116379	-0.296191	1.3115	0.858697	-1.0982	-1.72499	1.00346	-1.80541	-1.08743	0.203765	0.0313952	-0.654263	0.656451	-0.0578421	-0.275437	-0.00708658	-0.673923	0.195726	-0.00795672	-1.23923	-3.52782	-0.881507	-0.0605477	-1.04157	-1.49655	-1.08436	0.280244	-0.290886	1.02375	2.24437	-0.213404	-0.425656	-0.732404
33441	-1.00897	-0.711228	0.190425	-0.520562	0.0433445	-0.248279	1.19043	0.402176	-0.235484	-0.406025	-1.48722	-1.18738	-1.46196	-3.60121	-0.33971	1.0545	-0.822656	-4.16101	0.5065	0.276437	0.909581	0.199625	-0.768568	-3.33352	1.12035	-0.207561	-1.87991	0.624241	0.392207	-1.19562	-3.58381	-0.793357	0.333424	0.255199	1.39994	0.859811	-0.199752	-0.670015	-0.171368	-1.34008	0.414027	-2.57949	0.358846	-4.84892	0.80892	-2.44615	0.219587	-0.463748	-0.308823
35437	-0.320306	0.750092	-0.505124	0.0957219	0.66421	-0.820107	-0.50943	-0.270382	0.95509	-1.29124	-1.04752	-3.51457	1.21157	-1.27299	0.467593	0.266637	-1.6416	3.15028	-0.537634	-0.614182	-0.465739	0.00158609	-0.432649	-0.536796	0.488721	0.11929	0.468531	1.0049	1.52321	-0.134319	-1.31653	-0.132104	0.120352	-0.938431	-0.00158784	-0.0994326	-1.6416	0.797511	-0.600118	0.991463	0.40719	-3.02562	-0.822656	-1.29513	1.22194	-0.676918	1.6141	-0.635316	-0.683623
12110	1.41749	-1.06431	-0.814514	-0.0635599	1.51435	-0.580569	0.357833	-2.18836	-0.451267	-1.25567	-1.62995	0.779806	0	0.410775	0.531868	-0.52824	-0.232091	1.33216	0.843099	-0.36086	0.177854	-0.961845	1.58866	-0.223643	1.29684	0.541217	-1.27509	-0.102063	-2.07704	1.16163	-0.273692	-0.342817	1.37161	0.465922	-0.201742	-1.40966	0.473839	-0.0381545	-0.99683	0.345851	-0.48338	-0.687335	0.159758	-0.558304	0.191942	0.311503	-0.994528	-0.764886	-0.564265
48997	-3.47554	-3.47554	-3.47554	-3.47554	-0.723563	2.28262	2.25236	-3.47554	0.646624	-0.824443	-3.47554	-3.47554	-3.47554	-3.47554	-3.47554	-3.47554	-3.47554	-3.47554	-3.47554	0.645241	-3.47554	-3.47554	-3.47554	-3.47554	-0.0671829	-0.47333	-3.47554	-3.47554	-2.32482	-3.47554	-3.47554	-2.41966	-3.47554	-3.47554	2.22595	1.94163	-0.607353	0.575022	2.1723	-0.0343081	0.218471	-3.47554	-3.47554	-3.47554	-0.662232	-3.47554	-0.316348	-0.6579	-0.776207
1125	-0.33971	2.53772	1.43962	0.409798	0.0335111	0.378623	0.10742	-1.18574	-0.495736	-0.37146	-2.32626	0.243913	-0.12422	-1.29407	0.376513	-1.90888	-1.81655	3.61588	0.075738	0.0352016	1.9717	-1.22398	0.24062	-0.861972	-0.00231016	-0.186722	-0.670704	-0.277709	-1.39631	-0.180986	0.0681893	-1.10998	-0.0451337	0.236707	0.289716	-0.693621	0.0827026	-0.422752	0.132906	-0.0319461	-0.0232698	2.0939	-0.479553	0.375401	-0.405834	4.8999	0.179001	-0.727857	0.00604663
34407	-2.06492	0.640528	0.0787464	-1.65654	-1.0601	-3.59771	1.02645	0.170181	-3.19496	-1.3463	-5.53282	-5.53282	-4.54288	-5.53282	-0.865911	3.13683	0.064331	1.07512	1.79365	-1.59859	2.03847	-1.07948	1.01899	-5.53282	-1.78538	-2.3681	-1.36142	-0.595969	3.60734	-1.09019	-5.53282	0.337996	-5.53282	1.0695	0.867738	-1.19429	-5.53282	-2.73504	-0.415037	-2.81604	1.41986	-3.45166	-0.463947	-5.40507	-2.76808	-5.53282	-0.520769	-1.01742	-0.524293
35107	0.103531	0.199248	-0.540988	0.28558	1.68966	-0.046772	-0.528865	0.473631	0.582267	-1.00694	-1.32662	-1.87673	-0.390434	-2.21759	-0.483985	0.00676478	-0.381761	-3.83239	-1.20091	-0.891108	0.0373119	0.436588	0.504163	-0.388355	-0.182131	0.638862	1.50838	2.01328	1.14783	-0.298318	-2.22972	1.1753	-0.140189	-0.924125	0.892741	0.348912	-0.94536	0.701771	0.695548	1.17389	0.108892	-1.89004	-0.968323	-0.404878	0.636079	-3.83239	0.590626	-0.713355	-0.0156659
1417	0.667847	-1.04424	0.0294175	-0.0394883	1.66794	0.836167	-0.604498	-0.690824	-0.559792	0.269871	-2.27579	-0.32916	0.961994	-0.316169	-1.10377	0.321351	-0.628608	2.55829	0.67717	-0.00897255	0.348799	-0.032979	0.218719	-0.756087	-0.144329	0.578794	0.62742	-0.078259	-0.309717	-0.73865	-0.865385	-0.771766	-0.163591	-0.400492	0.451752	0.0927487	-0.662004	-0.495939	0.309758	0.115832	-0.562559	-1.3876	-1.43596	-0.815275	0.264596	-0.888702	-1.13068	-0.817562	-0.170232
15140	-1.05469	-0.0445384	1.32297	1.26225	-1.38609	0.483364	-0.816545	-1.17332	0.603502	-0.961845	-1.8484	0.0250288	-1.0622	0.585924	-0.380634	-1.47033	-1.98165	-2.40354	-0.188036	-0.321928	0.453755	-2.38534	-0.207061	-0.372206	1.11583	-1.52367	0.54409	-1.30793	0.827819	-1.33935	1.35913	-1.16294	-0.669097	0.178237	0.971884	-1.09419	-0.7556	-0.0494569	-1.00144	-0.248279	1.44731	-0.361416	-0.665889	0.0863762	-0.308109	-1.46355	-1.16262	0.24062	1.34471
1560	0	0	0	0	0	0	0	0	0	0	0	0	0	0	0	0	0	0	0	0	0	0	0	0	0	0	0	0	0	0	0	0	0	0	0	0	0	0	0	0	0	0	0	0	0	0	0	0	0
40173	-3.16488	-3.16488	-3.16488	-3.16488	-3.16488	-3.16488	-3.16488	-3.16488	-3.16488	-3.16488	-3.16488	-3.16488	-3.16488	-3.16488	-3.16488	5.5928	-3.16488	-3.16488	-3.16488	1.80855	-0.252913	-3.16488	0.782828	-3.16488	-2.05529	-3.16488	-3.16488	1.05582	-3.16488	-3.16488	-3.16488	-0.84944	-3.16488	-0.404496	-3.16488	-3.16488	-3.16488	-3.16488	-1.20523	-3.16488	-1.94953	-1.56362	-3.16488	-3.16488	-3.16488	-3.16488	-3.16488	-3.16488	-3.16488
527	0.108223	3.84987	1.17057	0.719578	0.694836	0.183582	-1.03919	-1.72786	0.201759	0.298424	-2.37857	-0.457791	0.34153	0.0553345	0.606347	-1.29619	-3.35993	3.38844	-0.645661	-0.711464	0.984188	-1.73889	-0.0388953	-0.518701	0.616264	-1.40775	0.736215	-1.62016	-0.435573	-0.941753	0.737168	-1.8847	0.456175	1.73591	-0.749038	-2.22095	3.05856	0.0583858	-0.500218	-0.781901	-0.0903421	3.64773	-1.93733	-0.358824	-0.386846	1.97922	-0.490862	-3.16101	0.459012
567	2.35361	3.91126	-0.422172	-0.595533	-0.254117	-1.50922	0.278936	-2.03623	1.16672	-0.535123	-1.75341	-1.40469	0.494774	0.444031	-0.401635	-1.14369	-0.0434972	1.28048	1.43323	0.0858325	-0.0351948	0.650305	1.2854	0.250113	-0.0542425	0.0333701	0.0336521	-1.28419	-1.17723	-0.822401	-0.212233	-1.57304	1.4691	-0.336428	0.539134	0.138421	-2.95456	-0.372206	-0.136062	-1.01917	1.89204	0	-2.62415	-1.51457	-1.70463	1.35513	-0.981366	-2.59684	-1.6878
42002	0.367371	1.05762	0.114767	-0.310969	0.830093	1.04019	0.554245	-0.315092	-0.19446	0.0193461	-0.625934	-0.355498	0.939527	-0.576906	-0.13242	-0.0142081	-0.975397	0.210888	0.0110662	0.306612	-0.292652	0.449324	-0.249994	0.113567	-0.0655212	-1.21457	1.1121	0.886433	1.07259	-0.838048	0.255078	-1.70228	0.679784	-1.86355	-0.549409	0.551984	-0.519735	-0.526785	0.898944	0.533563	-0.993092	-0.453439	-0.155373	-0.510046	0.704341	-1.63576	-1.03505	0.517729	0.695281
60	-0.510663	2.25686	1.81783	0.900567	-0.0831412	0.320773	0.24306	-0.764886	-0.581216	-0.400111	-2.66933	-0.417155	-0.292652	-0.661547	0.0531113	-2.14051	-1.31581	4.67616	0.0714881	-0.196442	1.63334	-0.918388	0.205393	-1.14624	-0.111851	-0.749523	0.85822	-0.685014	-1.31186	-0.263438	0.0309716	-1.0862	-0.183933	-0.125478	0.34153	-0.270208	-0.646338	-0.65449	0.109561	-0.116066	0.252658	1.68311	-0.580569	0.324465	-0.560643	4.02	-0.262054	-0.170394	-0.00418989
22177	0.441271	0.397803	-0.962688	0.312549	1.22299	-0.122963	-0.431481	-1.92851	-0.421206	-1.20025	-2.53282	1.20814	0.555816	-0.549409	0.690551	1.76905	-1.07765	1.95487	1.71541	-0.48661	-0.651994	0.000576963	0.568227	1.96318	1.78496	-1.59859	-0.198759	0.537545	-1.13479	0.600175	-1.1769	0.820159	0.204015	0.403704	0.0569996	-1.06733	-0.868806	-0.0960362	-0.323913	0.435522	-3.02797	-0.49981	-0.374262	-2.17332	-1.64115	1.20376	0.0152121	-0.171206	0.0749164
35661	-10.1178	-4.49981	1.96798	-8.76415	-10.1178	2.91311	-10.1178	-10.1178	-10.1178	-1.28419	-1.41928	0.279293	-2.38308	1.80937	-10.1178	0.907275	1.89037	-8.20025	2.91548	-10.1178	-10.1178	-0.938431	-10.1178	-10.1178	-10.1178	-10.1178	-2.17462	-10.1178	-4.69152	-10.1178	-0.563625	-0.0502036	-10.1178	-10.1178	-10.1178	-10.1178	-10.1178	-10.1178	-10.1178	0.267596	-10.1178	-2.33935	1.15918	-7.31043	-10.1178	-4.95232	0.0315364	-10.1178	-0.270904
39606	-2.65109	-2.65109	-2.65109	-2.65109	1.55046	-2.65109	-2.65109	-2.65109	-2.65109	-2.65109	-2.65109	-2.65109	-2.65109	-2.65109	-2.65109	-2.65109	-2.65109	-2.65109	-2.65109	-2.65109	-2.65109	-2.65109	-2.65109	-2.65109	-2.65109	-2.65109	-2.65109	-2.65109	-2.65109	-2.65109	-2.65109	-2.65109	-2.65109	-2.65109	-2.65109	-2.65109	-2.65109	-2.65109	-2.65109	-2.65109	-2.65109	-2.65109	-2.65109	-2.65109	-0.746374	-2.65109	-2.65109	-2.65109	-2.65109
1301	-0.822656	1.34874	1.45849	2.03963	-1.07887	-0.489241	0.875308	0.753776	1.08712	-1.43168	-0.964939	-1.22162	-1.25188	-0.609773	0.270947	-1.45008	-0.138124	2.1738	-1.95512	-0.619271	1.56282	-1.01392	-0.0613002	-1.36327	-0.165046	-1.76121	0.656359	-0.870124	-2.52118	-0.332607	0.230818	-0.467533	0.12075	0.646255	-0.195616	0.416516	-0.127053	-0.234805	-0.497771	-1.0908	1.91552	0.111031	-0.944249	0.108625	-1.69806	2.24007	-1.59248	-0.421013	0.413919
1303	0.879784	3.34603	1.50381	-0.117474	0.942308	-0.496753	0.598651	-1.51457	0.497434	-0.0165412	-1.48803	-1.16133	1.997	-0.59837	2.03907	-1.34813	-2.53199	3.19052	2.09204	0.120883	-0.187543	-1.70322	-0.345381	-1.14401	2.36947	-0.757794	1.12128	-0.494922	-0.380071	-1.55258	-0.0832941	-2.09665	0.141956	1.05297	-0.075368	-1.94619	-3.48358	0.838105	-0.677149	-1.22904	0.95002	1.71567	-0.749523	1.87547	-0.887633	-0.075216	0	-1.46315	0.127369
20676	-0.0347513	-0.176577	-1.48398	-1.36401	0.587077	0.820159	-0.135903	-1.23514	-0.0433485	-0.0871202	-2.46275	2.89058	1.14737	-1.15393	0.535754	0.527571	-1.13606	-0.819597	0.852079	0.0136409	-1.18541	-1.00926	-0.373888	-1.38534	1.92205	-0.318326	-1.34446	0.399554	-0.285601	-1.09727	-1.01596	-0.0897278	0.232538	0.190172	1.07546	1.3846	0.27608	-0.00259919	0.923415	1.11909	-0.717857	-1.7051	-0.497364	-1.61308	-0.257218	0.674189	0.0257376	0.334111	-0.343549
15872	0.324695	-0.122177	-1.26847	-0.458584	0.158725	0.698841	0.0392788	0.0422241	-0.334062	-0.519735	-0.429926	1.06571	-0.0292936	-1.28806	-0.148321	0.514703	-0.81426	0.140779	-0.08804	0.772646	0.303927	-1.55852	-0.827001	-1.11779	0	-0.19512	-0.882837	-0.0696033	-0.891108	-1.23548	-0.600993	-0.102682	1.38139	0.911193	0.201634	-0.30561	0.65471	0.0163537	-0.564051	-0.176577	0.367371	0.808673	0.665666	0.903038	-0.710756	-0.70322	0.275722	-1.08222	-0.375946
37059	0.768502	0.850959	-0.102372	0.657274	0.876095	-0.0736969	-1.05889	-0.820107	-1.12753	-0.207228	-2.25085	1.21114	-0.665661	0.411101	-0.517461	0.885731	-0.0762803	-1.54246	0.91196	0.156138	-0.180822	-0.407364	-0.013043	-0.683854	-1.16165	0.280719	-1.20158	-0.384395	-0.892178	-0.239566	-0.0758241	-1.24845	0.371392	0.0116388	0.119688	-0.837532	-2.56747	0.130799	-0.291062	0.663481	-1.30686	-0.641604	-0.463549	-0.760724	-0.816037	0.754631	-0.934566	0.237441	-0.216082
15910	-4.89111	-4.89111	-0.664059	-0.594661	-1.51416	-2.77103	-0.424494	-4.15329	0.37529	0.197362	-4.89111	-0.152324	0.317072	1.00339	-0.0575418	-1.40049	-0.865122	-4.89111	-0.964376	0.621712	-1.64295	0.374956	-0.266212	-0.285601	0.431035	-0.171044	0.591392	-2.11654	0.540523	-2.71881	-3.77201	0.245617	-4.14561	-1.63039	0.625551	-1.64521	-0.763416	-1.14656	-1.31258	-4.89111	1.16202	-0.354206	-1.95848	0.4246	-0.770781	3.40044	1.40239	-4.89111	-4.89111
44688	-3.13797	0.343919	-1.07765	0.875466	0.455439	-1.75195	-1.5391	-2.76709	-3.13797	-1.89325	-3.13797	-0.436744	1.872	0.0127832	3.68311	-1.47153	-0.529073	3.13368	-3.13797	-0.478547	-1.48439	-0.0677876	-1.28771	0.242084	-0.993666	-0.358824	1.93795	-3.13797	1.85244	-0.4856	1.63529	0.026021	0.261471	-3.13797	-0.583376	-0.845028	0.0230424	-0.260325	-0.730009	0.205768	0.673556	-3.13797	-3.13797	3.19275	-2.06311	2.2485	-3.13797	-2.56149	-3.13797
46142	0.295605	-0.636436	-0.336246	-0.125636	1.06046	0.273576	2.11939	-0.830332	-0.497568	1.93772	-2.05829	-0.805409	1.71264	1.60421	0.732313	0.212134	-0.708161	2.26598	0.658828	-1.20025	2.55105	-0.431871	2.56589	3.66331	-0.128945	-0.419855	3.03968	-0.828025	0	0.583904	0.592828	-1.93401	-0.980227	0.403377	0.432959	-1.01742	-0.562346	-1.63756	1.24525	0.102322	-1.60121	0.677892	-1.6056	-0.00708658	0.309875	0.156526	-1.31617	-1.44654	-0.408129
48153	-0.452254	0.921893	1.4797	2.73769	-0.415422	0.135798	3.43468	-2.29477	-0.0326838	-0.320666	-3.4933	-0.158912	-1.66612	1.55743	1.44689	-1.34556	0.58111	0.682214	0.606063	0.324465	0.933573	-3.4933	1.28605	-1.09912	-0.322289	-1.95288	3.38596	-3.4933	1.27226	-0.580785	2.05433	-0.950927	-2.37183	0.22404	-1.63487	-1.68919	-3.4933	-1.01683	-1.46275	-3.4933	-0.537215	2.04848	-0.42372	0.869792	-1.45285	-1.71881	-0.106094	-1.01392	-1.02444
18493	0.147567	-2.58901	-0.104853	-0.967758	1.24975	0.882447	1.81044	-1.95344	-0.261881	0.122209	-2.58901	1.64506	-2.58901	-2.58901	0.139993	-0.679458	-0.296722	4.00737	0.599889	0.437228	-0.870651	-0.411387	0.426104	-0.942307	0.653519	-0.196773	1.12042	-0.0952654	-0.436354	-0.682928	-1.82113	-0.416962	0.192068	-0.471529	1.38841	2.22389	-0.764886	-0.017271	0.433387	-0.919752	-0.38628	-1.48157	-0.272297	-0.757306	-0.811219	0.389016	-0.623932	0.2444	-0.893518
38306	-0.25257	-0.25257	-0.25257	-0.25257	-0.25257	-0.25257	-0.25257	-0.25257	-0.25257	-0.25257	-0.25257	-0.25257	-0.25257	-0.25257	-0.25257	-0.25257	-0.25257	-0.25257	-0.25257	-0.25257	-0.25257	-0.25257	-0.25257	-0.25257	-0.25257	-0.25257	-0.25257	-0.25257	-0.25257	-0.25257	-0.25257	-0.25257	-0.25257	-0.25257	-0.25257	-0.25257	-0.25257	-0.25257	-0.25257	-0.25257	-0.25257	-0.25257	-0.25257	-0.25257	-0.25257	-0.25257	-0.25257	-0.25257	-0.25257
1302	-0.127211	2.39328	1.11656	0.23131	0.305562	0.53665	0.227741	-0.587489	-0.266038	-0.275961	-1.76611	0.136323	0	-0.604279	0.00216242	-1.02239	-1.2039	4.44794	-0.343916	-0.552368	0.926683	-0.84451	-0.217088	-0.734323	0.0792928	-0.582944	0.116498	-0.342451	-0.467733	-0.33061	1.10051	-1.33497	-0.19479	-0.134794	0.515813	0.492417	-0.799119	-0.638681	0.333424	-0.0366739	-0.108736	0.642933	-0.676688	-0.00650678	-0.466935	3.07379	-0.235144	-0.191656	0.0395596
44878	-0.127683	0.170438	-0.62638	0.97585	0.885028	0.308594	0.201508	-0.314374	0.793438	0.0508847	-1.03534	0.157432	-0.464544	-0.452846	-0.240759	-1.22702	-1.21893	-3.9105	-0.590528	0.372841	0.334339	-0.876466	0.0224743	-0.516223	-0.309002	-0.207894	-0.784135	-0.128156	-0.377444	-0.918388	-0.0897278	0.402286	0.432104	0.119688	-0.0835998	-0.139077	-0.00101024	0.823994	0.272501	0.455544	0.497434	-1.66887	-0.365871	-2.22904	-0.636436	-0.706276	0.762051	-0.921937	0.353097
18374	-1.23447	0.864731	0.205893	1.51607	-0.446148	0.201759	-0.0356383	-0.395359	-0.166341	-1.08681	-1.7336	-0.809954	-0.789861	-0.323372	-0.240248	-1.61971	-2.41427	1.81418	-1.16165	0.405121	0.57628	-2.12092	1.09228	-1.34373	0.502534	-0.766112	0.537246	-0.337156	-0.455218	-1.59597	0.997256	0.283685	0.191057	0.233643	1.31005	0.269392	-0.720232	0.139339	-0.0883468	-0.0784113	1.24738	-0.140507	-1.24605	-1.09604	-1.0737	3.24466	-0.288946	-0.394221	0.648465
1584	0.817296	0.96916	-0.501443	-0.00766662	0.972472	-1.53868	-0.157303	-1.64205	-0.730249	0.111566	-0.525123	0.746915	3.35561	0.895458	-0.0673341	-0.899964	-2.52949	2.83903	-0.714539	1.21444	-0.975964	-0.750737	-0.97228	-0.00476877	0.482745	0.603787	0.560324	1.91027	0.305912	-2.08865	-1.46196	-1.01537	-0.32572	-0.0446872	3.3909	-0.725709	-0.984217	-1.27021	0.816641	0.89755	-1.48398	2.22719	-0.940922	6.43465	2.62826	3.47507	-0.260497	-1.23548	-1.03475
48429	1.60022	-0.29814	-7.22162	-0.721896	3.79538	4.42023	2.58868	0.111165	2.99697	-1.77596	0.429536	2.79365	4.26514	-1.79736	2.8869	-1.91702	-0.851521	2.1503	-3.04216	-0.697593	1.09707	0.849038	-7.22162	-1.90942	1.47555	-0.39517	-0.634419	-0.981366	0.2587	-5.03978	-3.87832	0.94028	-0.794607	2.26831	1.60141	2.57722	-3.19628	1.25223	-4.45799	1.02361	0.108892	-0.156177	-4.4112	-0.264131	0.371503	-1.54288	0.581689	-4.81198	-0.037562
1496	-0.451859	-1.19001	-1.65336	-0.381761	-0.138124	0.56306	0.163885	0	0.032383	0.241474	-0.244685	1.69149	1.88514	-0.71596	-0.239226	0.493647	-1.93236	-3.79386	-2.07036	0.936515	-0.292652	-2.24264	-0.333153	-0.864071	-0.273343	0.0106366	-0.372206	0.211884	-0.484388	-1.28947	-1.46953	1.32297	1.12433	0.518031	0.818278	0.257011	0.292075	-0.501239	0.493545	0.157432	-0.227185	-0.728096	0.104873	-1.22263	-0.999711	-1.94286	0.726918	-0.858044	-0.328616
15745	0.300885	1.60933	-0.283316	0.0267293	2.26724	0.280125	0.455334	-1.91921	-0.452254	0.0585243	-3.0613	0.283803	0.580145	-0.284194	-0.123748	-0.129892	-0.592267	4.49059	1.05151	-0.434598	-0.337521	0.0988238	0.655077	-1.46395	0.411643	-0.454032	2.11463	-0.152805	-1.08131	-0.36086	-0.341903	-0.348684	1.31649	-0.313477	0.32435	-0.0911103	0.158466	-0.369967	-0.171206	-0.0587434	-0.742265	-1.68873	-0.520976	1.22891	0.00877371	0.175684	-0.926043	-0.959037	-0.491267
53031	0.771717	0.683652	-0.722134	0.405992	2.33691	-0.19479	-0.44183	-2.83239	-0.5245	0.844948	-3.52284	-1.09111	-1.22769	-0.163429	0.209017	0.883777	0.0040339	0.550605	-0.113099	-0.677841	-1.14146	-0.0688465	0.633013	-1.17592	-0.437916	-0.976532	0.322505	-0.092494	0.266876	0.0146409	-0.513543	0.0909889	1.72465	-0.271426	0.548239	-0.318146	-0.932361	-0.384395	0.556012	0.162726	-2.46435	-1.20789	-1.8847	-0.293713	-0.398208	-0.843992	0.246347	-0.751951	-0.49879
34378	-0.493297	3.79425	1.80145	0.702392	1.42868	0.5889	-0.187871	-1.24537	0.808344	-2.30045	-0.790609	1.71493	-0.610653	0.0965317	-0.0625049	-1.24298	1.07005	1.13822	-0.242806	-0.90671	0.501312	-0.24127	-1.4135	0.500394	1.52441	-2.25981	0.900567	0.273217	-1.00665	-0.0800879	0.636451	-0.6579	-1.31043	-0.163268	-0.210563	-0.938984	-0.19512	-0.331881	-1.86933	-0.103147	-1.58251	-1.2709	-1.17234	-0.0935711	-1.7051	-0.870124	-0.463549	0.0885487	-0.346665
18037	3.17292	-10.9658	-10.2877	-10.9658	-10.4804	-10.9658	-10.9658	-10.9658	-10.9658	-0.62371	-10.9658	-10.9658	1.49779	-0.390434	-10.9658	-10.9658	-10.9658	-10.9658	-10.9658	1.59837	-10.9658	0.988194	2.14398	0.258217	-10.4804	-10.9658	-10.9658	-10.9658	0.828144	1.16118	-10.9658	-0.671623	-10.9658	1.75185	-10.9658	-10.9658	-10.9658	-10.9658	-0.652675	3.44224	-10.9658	-10.9658	-10.9658	-10.9658	-10.9658	-10.9658	1.14568	-10.9658	-10.9658
34109	8.7706	-4.23786	-3.44066	-8.20025	-4.48358	0.557386	-6.45482	-0.192645	-8.20025	6.11563	-8.20025	-3.04335	7.34997	6.56661	-3.92139	-5.51293	2.06533	-8.20025	-8.20025	6.61957	-5.58035	7.51982	7.95657	6.16075	-3.16618	-7.42973	-8.20025	-5.60823	5.64809	7.37305	-5.89539	5.17818	-6.65836	6.65561	-2.61794	-5.58035	1.10856	-5.00694	6.09085	7.86973	-4.9885	-4.96578	-6.55979	-5.17919	-4.17137	-3.92139	6.00841	-5.28771	-8.20025
39583	1.35168	-1.61706	-0.684086	0.00288251	1.18682	-2.553	0.139208	-1.58035	-1.3008	0.59827	-2.73216	1.1242	1.279	0.231801	0.302407	-3.3496	-0.658356	-0.420048	0.929261	0.148609	-1.24298	0	0.442758	-0.866173	0.425352	-0.499402	-0.121079	-0.0107156	-1.01946	-3.3496	-0.317786	0.0133551	1.82501	-0.298495	-0.147362	-0.0315037	0.640991	-0.433234	0.426426	0.67229	-1.40507	-0.695022	-0.054692	-1.03771	-2.52699	1.03548	-0.641829	-3.3496	-0.202074
48118	1.61131	0.505281	0.0855606	0.0430645	1.97468	-0.671164	-0.439481	-1.53032	-0.818325	-0.30793	-1.63308	0.658006	0.193456	0.967021	-0.300981	0.0893626	-0.933739	0.92372	2.04215	-0.397448	-0.13242	-0.152644	0.539531	-0.891643	0.436375	-0.080393	-0.579922	-0.403924	-0.884967	-0.676457	-0.481969	0.098689	1.28789	-0.00158784	0.154194	-0.937049	0.214995	-0.470729	-0.62371	-0.186722	-1.13068	-0.897812	0.13711	-0.546456	-1.12501	1.16247	0.309176	-1.20623	0.231924
1124	0.426533	2.57517	2.28235	2.16098	0.529771	0.183582	1.05624	-1.43129	-0.0670318	0.230326	-3.15457	-1.16877	1.05026	1.43269	1.07984	-2.53784	-0.488633	1.68163	1.57802	-1.17592	1.61584	-0.672313	0.23585	-0.292299	1.37846	0.437121	1.87176	-1.72595	-3.10284	-0.669327	-0.258425	-3.74662	-1.24811	0.610983	0.432318	-1.6827	-1.38534	-0.162783	-0.729053	-1.85621	1.51602	0.945982	-1.53742	-0.93071	-2.32843	-2.68131	-0.881507	-0.982506	0.43957
52358	-0.019609	-0.019609	-0.019609	-0.019609	-0.019609	-0.019609	-0.019609	-0.019609	-0.019609	-0.019609	-0.019609	-0.019609	-0.019609	-0.019609	-0.019609	-0.019609	-0.019609	-0.019609	-0.019609	-0.019609	-0.019609	-0.019609	-0.019609	-0.019609	-0.019609	-0.019609	-0.019609	-0.019609	-0.019609	0.586981	-0.019609	-0.019609	-0.019609	-0.019609	-0.019609	-0.019609	-0.019609	-0.019609	-0.019609	-0.019609	-0.019609	-0.019609	-0.019609	-0.019609	-0.019609	-0.019609	-0.019609	-0.019609	-0.019609
31536	-0.600993	2.28983	-0.447721	-0.358639	2.49518	2.0828	3.35864	-3.69526	-1.40316	0.832525	-3.78389	3.4735	0.628914	1.37384	0.326882	-0.219102	-0.183769	3.87684	-2.4066	-0.580138	-0.0505024	0.330099	-0.553426	-1.20923	0.306962	0.227741	2.53277	-0.0796305	0.254594	-1.78588	1.82883	-0.64273	-0.903738	-1.31725	3.10326	3.52324	-1.21257	-0.838822	1.36401	-0.549831	-1.45048	-2.8039	-1.59161	0.230572	-0.937878	-3.69339	-0.991657	2.52082	0.0583858
43255	0.934781	-0.934566	-1.20357	-1.04186	0.412077	-0.0849763	-1.2863	-2.12092	-0.661319	-0.767094	-2.05289	0.0608775	0.313362	-0.642054	0.199374	0.804301	0.717386	0.0740944	0.301939	-0.386468	-0.239736	1.21431	0.472592	-0.293359	0.0863762	0.908429	-1.42082	-0.0613002	0.120883	0.425459	-0.806165	-1.35624	-1.09943	-0.770781	-0.775219	-0.769059	-1.06311	-0.33971	0.143655	0.202136	-1.26847	0.950692	0	0.141171	0.667393	-1.56832	-0.201742	-0.681076	-0.791108
43256	0.57599	0.404576	-0.319586	-1.19496	-1.09388	-0.224823	-1.40125	-2.70369	0.196733	-0.665661	-0.354575	-1.62683	1.53516	-0.406216	0.791189	-2.53617	0.907044	2.6418	-0.537634	-2.74952	0.143132	2.33956	0.0147838	1.47171	0.750178	-0.0519973	-0.0718761	-0.148801	0.500802	0.963548	0.487178	-2.65927	-0.56918	-3.32482	-0.752194	-0.0279691	-1.10036	-0.258598	1.99375	1.07963	-1.343	0.762051	0.847275	-3.24469	1.94662	-1.074	-0.108892	-0.111228	0.569977
35665	-1.99942	0.499272	-0.946194	-0.457791	0.927517	0.0183493	-1.02738	-1.53868	-0.254978	0.340049	-0.948976	-0.418504	1.70964	0.910656	0.403704	2.17814	-0.575615	1.62171	2.1433	-1.25085	-1.47835	-0.466536	0.396598	-0.191491	-0.709812	0.434562	-0.497568	-0.49289	0.221444	-0.297963	-0.15859	-0.982221	0.282973	-0.454427	0.580242	-0.862759	-0.495329	-0.406216	0.109829	0.468218	-1.42275	-0.458584	0.229096	0.144307	0.430928	2.48774	-0.431481	-0.842439	-0.798617
37432	-0.692455	-0.453636	-1.2059	-0.0920326	0.609093	0.285935	-0.467334	-0.222128	0.145221	0.771801	-0.333153	0.511569	-0.259288	-0.925495	0.548831	-0.371086	-3.23514	-3.03268	-0.132262	-0.189516	0.347892	-2.03978	0.140124	-0.576476	-0.811726	-0.878852	-1.72977	0.543595	0.354001	-0.599462	0.705757	-0.0617519	0.855352	0.715542	1.1003	-0.769305	-0.335153	-0.581864	0.260507	-0.565759	-0.0180013	-1.93788	0.912956	0.307662	0.55454	-1.21961	0.744161	-0.599899	0.840765
43530	1.01064	-5.12281	-1.1623	1.41543	1.98079	-1.69572	1.48908	-0.0473682	0.556797	-2.80088	-2.20556	1.08195	-1.64973	-5.03505	-5.12281	-1.5739	0.749062	3.49718	-4.0613	1.76994	-0.645209	3.4145	-0.355313	-1.58944	0.905505	-1.27649	0.0546401	-1.05529	-5.12281	-1.27753	-3.18836	1.80661	-1.62016	0.810402	3.28124	1.09106	-0.046623	-0.424494	-0.113879	1.24653	-0.30276	-5.12281	0.670931	-5.12281	1.59087	4.59912	-0.344282	-1.09173	-0.123434
47136	-4.52284	-1.50635	-0.35716	-1.79837	-1.61087	2.43909	0.722728	2.29637	-1.83547	0.487898	1.23413	-4.52284	-1.05529	-2.50553	-0.37314	-4.20025	-1.58511	1.2246	-4.52284	-4.52284	-4.52284	-0.680613	2.96553	-2.26812	0.306962	2.03756	-0.514985	-1.1841	0.508631	1.05977	0.278698	-4.52284	-3.98165	0.234133	2.31968	-3.77992	-0.00578235	2.31452	-0.12202	-0.49879	-0.233786	-4.52284	-3.10532	2.24324	-0.534078	-4.52284	-4.52284	-4.52284	2.25942
1585	0.414785	1.99001	1.267	0.852478	-0.0829884	-0.266559	0.850399	-0.964658	-1.85517	-1.32265	-2.18771	0.884637	0.545375	0.322044	0.39605	-1.00955	-1.20923	1.27047	-0.99223	-1.14688	0.869161	-0.510868	0.411318	-1.31186	0.0298416	-1.52367	1.73985	-0.788614	-1.12406	0.726134	-0.266906	-0.684086	-0.646112	0.434775	0.1125	0.1129	-1.18968	-0.582944	-0.693154	-1.2863	1.06881	0.893285	-1.33752	1.27274	-2.1016	2.19906	0.202637	-0.297963	0.621712
45404	-1.851	-1.40049	-1.88098	-1.06975	2.75007	0.0854247	-0.148481	1.46853	-1.00636	1.31696	0.0957219	-4.78787	-0.542668	-3.08804	0.735869	-2.26743	0.431249	3.63073	-4.82828	-2.9703	-2.96016	0.0746424	2.23772	-1.7084	0.314523	1.49861	-0.937049	0.582267	-0.0613002	1.25538	-2.28419	-3.64025	-1.33097	0.658646	2.82621	-1.55597	1.06392	1.79231	1.27375	0.896621	-0.93016	-2.77497	-1.13987	0.682753	0.657366	-4.29903	-3.92139	-3.13037	1.81246
33953	0.347779	-3.0807	-1.52741	-0.639804	0.972987	0.17645	-0.334971	-0.177229	1.63696	0.423202	-0.69129	0.50457	-0.618163	-2.11904	-1.00289	-0.0457292	-0.042754	0.407842	-1.02856	1.39364	0.751892	-0.15859	0.193078	-0.863021	0.329066	0.124063	-2.52949	-0.825721	0.146395	-0.605596	-1.16521	-1.48843	0.152768	0.0511633	0.828956	-0.842698	-0.426238	0.788853	0.480058	0.888071	0.275245	-2.78687	-0.756818	-2.41581	0.164786	-2.30757	-1.57906	-0.0548418	-0.12202
33942	1.14346	-0.252913	-1.33606	-1.56362	0.305329	1.90211	-0.412539	-0.851001	0.908736	-0.860138	-0.228368	1.12499	-0.0478156	-1.3681	1.02517	-0.12312	-1.17137	-0.767339	-0.909689	0.124857	-0.534914	-0.489848	0.243669	-0.998846	0.325271	0.537743	-1.99194	-0.834185	-0.204233	-0.366987	-0.107182	-0.872499	0.233029	0.195852	0.308827	-0.167475	-0.682233	0.461109	0.0352016	0.935007	0.654527	-1.71738	-0.589659	0.354226	-0.197104	-0.293359	0.40163	-0.953439	1.0968
22185	0.30906	0.39846	-0.784632	0	0.120485	-0.318866	-0.243489	-1.19034	0.0439044	-0.984217	-0.931811	-0.287008	1.21207	-1.20923	0.395282	-0.70463	-1.2512	2.59089	0.311852	-0.306323	-0.864334	-1.1818	-0.574326	-0.606694	0.554442	-0.145446	0.388575	-0.758038	-1.17625	-1.07978	-1.42663	0.0579701	0.182692	-0.0534937	0.320889	-0.900503	-0.264651	0.292311	-0.790859	0.221815	0.165944	-0.372954	-0.00926292	0.423524	-0.197269	0.226878	-0.0961904	-0.652221	-0.361416
43488	0.458697	1.29149	0.0773797	-1.01888	0.688046	-0.261881	-0.455416	-2.82317	-0.84451	0.632547	-2.76415	0.291839	0.363788	-1.13321	-0.0560412	0.448161	-0.617277	-0.693854	-0.00505829	0.453228	0.418244	0.110363	0.652785	-1.5433	-0.294243	0.88924	-0.638905	0.0214797	-0.772505	-0.719994	-1.58208	-0.102682	-0.10656	-0.107182	0.589955	-0.81426	-0.84996	-0.459179	0.696795	1.15536	-0.342269	-0.840113	0.210139	0.604451	0.656725	-2.4066	-0.628831	-0.393653	0.444031
48434	-0.0554414	-1.27334	-1.07887	-0.824955	-0.615508	0.704164	-0.252742	-0.835729	0.641546	0.353097	0.0692897	-0.118414	-0.256011	-2.58467	-1.38609	-0.190174	-0.303472	0.605305	-1.80289	0.283685	-0.997117	0.477885	-0.0614507	0	1.34937	1.72045	-1.12816	-0.776948	0.905197	-0.519114	-1.25154	-0.927414	-0.19347	-0.770535	1.72966	-0.304719	-0.318326	1.01621	0.884481	0.586308	1.14822	-1.26951	-1.05859	-0.527616	-0.871443	-1.01859	0.276675	-0.197269	0.0639171
1586	2.35924	-1.72213	-1.98908	-1.12501	0.648557	-0.445362	0.70496	-1.03446	0.301939	1.5614	-1.30829	-1.86302	0.851599	-0.908876	0.870818	-4.24879	-1.8427	2.8354	-1.8247	0.110497	-4.24879	0.0451634	0.591871	2.22107	-0.193305	0.209266	-0.436744	0.139469	-1.78339	-0.650408	-1.08467	-2.73504	0.368601	-0.476137	2.01831	0.589955	0.236217	-1.22398	1.14835	-0.253429	-0.466138	-4.24879	-3.08314	-4.24879	3.5625	0.96547	-0.439676	1.45885	1.73249
46539	0.697507	-2.22837	-0.199752	-0.118884	0.0563061	0.216734	0.488823	-1.22533	0.101381	0.0717627	-2.06975	0.499986	0.532866	-0.0502036	-0.489443	-0.553426	-0.724278	1.74906	0.504671	0.389016	0.111432	-0.420048	0.0040339	0.0230424	0.501719	0.213005	-1.01188	-0.712173	-0.975397	-0.70228	-0.467334	-0.425075	0.329411	0.075738	0.286881	-0.432844	-0.407172	-0.668409	-0.0484122	0.625458	-0.571536	-0.827512	-0.423913	-0.563625	0.464355	-0.257908	-0.566613	-0.567254	-0.444773
48149	0.511569	-0.196442	-0.182459	0.422771	0.60065	0.0705267	-0.4856	-1.27893	-0.0960362	-0.377632	-2.04811	-0.237864	1.11183	-0.288417	0.159371	-0.536378	-0.491064	0.154324	0.122209	0.277271	-0.708868	-0.436159	0.763836	-0.487824	0.309642	0.064331	-0.502056	-0.44183	-0.661775	-0.309896	-0.556606	-0.0732415	0.139731	-0.330066	0.78031	-0.698295	0.379399	-0.104232	-0.179515	0.674822	-0.660863	-1.65517	0.240498	-1.8135	0.574247	-0.0429026	-0.308109	-0.594225	-0.0159576
15720	1.10051	-0.356975	-0.909147	-0.797363	-0.244343	0.513895	-0.423139	-0.292299	0.151729	-0.577982	0.196481	0.680144	1.6196	-1.35071	0.891341	-1.7117	-0.741541	1.90489	0.341644	0.179129	-0.702515	-1.36736	-0.0572415	-0.294243	0.165687	0.196103	-1.06401	-0.606913	-1.49492	-0.239055	-2.8039	0.321004	0.102457	-0.0545421	0.316493	-0.674383	0.370945	0.138552	-0.419083	0.202888	0.714663	-0.666347	-0.33825	0.101247	-0.429343	-0.967194	0.0827026	-0.41889	0.175557
33943	0.946955	0.493237	-0.957076	-0.794858	0.371057	1.69653	-0.269686	-0.718094	1.26219	-0.911316	0.0321008	1.64432	0.564427	-2.08804	1.33245	0.0607392	-0.651768	-0.114035	-1.33061	0.264596	-0.145286	-0.342451	0.0503276	-0.708161	0.625458	0.458172	-2.09173	-1.28033	-1.00173	-0.981936	-0.193965	-0.551522	0.553262	0.470511	0.0496308	-0.70934	-0.659495	0.283092	-0.556818	0.920903	-0.12422	-1.88204	-0.564265	1.33148	-1.08039	-2.17137	-0.0156659	-0.972563	0.630126
27710	-0.00679665	3.46158	0.177344	0.541317	-1.20191	-0.543299	-1.28209	-1.1665	0.0732718	-3.12658	-0.158268	-1.24914	-3.84477	0.434241	0.981049	-0.161169	-3.84477	2.29772	-0.190009	-2.91376	0.609755	-2.9203	1.1961	-1.84477	0.0319597	-1.85726	1.62625	0.169668	-1.3259	1.56594	0.0471195	-2.32337	0.522759	1.47498	-1.70463	-2.61617	-0.939538	0.889474	-1.45008	0.665575	2.30822	-0.881507	0.225892	1.81521	-1.86828	-0.142258	2.28253	-0.64905	0.711671
48679	0.925544	-4.33352	2.15452	-0.28648	0.667029	0.368824	2.99404	1.32901	0.555227	-0.903738	-1.49167	0.206643	1.20038	-1.35513	-2.53701	-4.33352	-3.57347	1.07471	-4.33352	0.744764	-1.30472	0.512075	-0.883901	-0.906981	0.132248	-0.136696	2.76033	0.0655723	-4.33352	-0.33061	-2.38911	-0.00752159	0.848317	0.0254541	2.98443	1.17172	0.680414	-1.72834	-0.991083	0.182057	-0.112007	-2.44301	-3.07704	-2.55809	1.45502	-4.33352	-1.87039	-0.127841	-1.27858
33946	0.434028	-0.804652	-1.06522	-1.04484	-0.264824	0.327342	-0.449296	-0.862759	0.380508	-0.803645	-0.46933	-0.182786	0.950842	-1.26465	-0.340075	-0.504919	-1.12375	-0.434013	-0.323011	0.0114956	-0.367173	0.375067	0.194717	-0.41754	0.204391	-0.111539	-1.40049	-0.414268	0.0210533	-0.435963	-1.22129	-0.747827	0.794769	0.013498	1.0309	-0.259979	-0.515192	-0.295482	0.208892	0.926834	-0.0640123	-1.68362	-0.0359341	-1.0052	0.688673	-0.411771	-0.303116	-0.0101344	0.274769
33967	-0.310432	-2.30329	-1.48076	-1.20656	0.242328	0.72779	-0.0767367	-0.0279691	0.553754	0.35727	-0.98965	0.291132	0.144177	-1.73073	0.902112	-1.36699	-1.94953	-4.59074	-0.232769	0.0123541	0.041243	-1.43479	0.930548	-0.613741	-0.64679	0.372952	-3.46116	0.118626	-0.887367	-0.247251	-1.74952	-0.7471	0.146525	0.595122	0.760689	0.222434	-0.157946	-0.127368	1.24495	0.409581	0.29125	-2.0221	-0.0414171	-1.0318	-1.56661	-0.610653	-0.331881	-0.515604	0.304394
48757	-0.21073	-0.12926	0.992696	0.469365	-0.858044	-0.659039	-2.62683	-1.73985	-0.911044	-1.38458	-1.9703	-1.73073	0.38648	1.10742	0.3667	2.69448	-1.62238	1.5693	-0.724993	-0.347766	0.643579	0.0318186	0.413052	1.42739	1.60905	-2.44772	1.50269	-1.57089	0.98324	-1.50964	1.48713	-1.6206	-1.93126	-1.65018	1.69804	-2.63039	-2.22364	-2.71881	-1.30757	-2.07948	1.36014	0.958583	-2.86145	1.63329	-0.493093	0.996678	-0.56192	-1.97653	0.181548
1587	0.68912	0.0413832	-0.378944	-0.462754	-0.691756	1.53012	-0.236164	-0.332607	0.563353	-0.618827	-0.754383	0.391658	-0.0852824	-1.71501	0.866631	-0.876466	-2.14561	-2.74662	-0.650635	-0.400111	0.286645	-0.435378	0.592828	-1.48762	-0.708161	0.20063	-0.739854	-0.794357	-0.28086	-0.181477	-0.343549	-1.16683	-0.151042	0.647361	-2.74662	-0.42876	-0.897006	-0.125478	0.173895	-0.0440921	1.2455	-1.21056	-0.741541	2.08389	-1.27788	-1.0517	0.314986	-1.19529	1.06309
1589	0.562572	2.09028	1.4677	0.886199	-0.107182	1.27542	-0.22297	-0.943971	0.0951818	-0.973129	-0.817562	1.52902	1.2472	-0.672773	0.602172	-1.67715	-1.92248	2.40667	-2.3474	-1.01159	-0.553003	-0.561494	-0.584458	-1.33643	0.0270125	-0.599243	0.899253	-0.638681	-0.074912	0.0970714	-0.0460271	-1.85726	-0.822146	-0.281036	-0.0166871	-0.716434	-0.927688	-0.296545	-0.287712	0.209017	0.800579	0.228726	-0.863021	2.00712	-0.762192	6.01156	-0.406025	-0.242123	0.211386
45428	0.857583	1.26285	-0.998558	-0.0509507	-0.200415	1.50294	0.00834346	-1.18902	0.250962	-0.984788	0.0275787	1.45728	-1.0607	-0.754626	0.464355	0.1145	-0.915391	0.992696	-1.16004	-0.0331266	-0.167799	-0.701576	1.20477	-0.939538	0.582074	0.0336521	-0.3531	-0.449099	-0.715723	-0.539729	-0.535123	-0.683623	-0.0237097	-0.456801	1.25725	-0.760969	-0.380446	0.0923428	-0.116848	0.846714	-0.37258	-0.830588	-0.72547	0.798009	-1.07887	4.06115	-0.815022	-0.290004	0.681404
32377	0.766892	0.916094	0.797843	0.988557	0.522257	-0.391569	-0.736725	-2.1488	-0.819088	-0.797363	-2.41273	0.0500489	1.31406	0.455229	0.630033	0.174406	-0.54414	1.73101	1.01078	-0.678765	0.100036	-0.00882739	-0.180822	-0.792607	0.231678	-0.308466	0.1956	-0.530739	-0.529906	-0.47333	0.0392788	-0.676226	-0.407746	-0.146244	0.0976108	-1.02885	-0.395739	-0.723087	-0.79636	0.402504	-0.594008	-0.0964989	-0.74589	0.235727	0.280481	2.73014	-0.611314	-0.8962	-0.865385
33950	0.746829	0.382391	0.112767	0.314755	-0.117474	-0.54962	-0.402397	-1.191	-1.28595	-0.630171	-2.33424	-1.36068	0.825134	0.574538	0.645333	0.228234	-1.29903	2.447	-0.951764	-0.18164	0.332278	0.256407	-0.568324	0.931683	0.778293	-1.20923	1.70991	-0.778927	0.733181	-1.24914	1.14163	-1.25981	-0.619271	-1.28947	1.16034	-0.8879	-1.16812	-1.74178	-0.235144	-1.25843	1.95211	0.696973	-2.36364	1.74002	-0.61595	1.58188	-0.097116	-1.60867	-0.390812
34387	1.86247	0.269392	0.42664	0.250598	0.668845	-3.42508	-0.387978	-1.16586	-0.211732	0.40621	-3.42508	-0.411195	1.02991	-0.233956	1.35682	-1.1565	0.254594	3.08333	-0.644984	-0.503078	-0.261708	-0.0247367	0.0773797	-0.411579	0.379621	-0.00752159	0.155749	1.04712	1.26754	-0.921937	-0.774232	0.0040339	-0.170232	-0.575185	-0.563625	-1.74323	-0.348133	0.0859685	0.474358	-0.0294408	-0.573252	-1.61264	-0.675996	0.212756	-1.25912	-1.94508	-1.71123	0.229834	0.996027
37496	0.545968	-1.50185	-0.743472	1.0371	2.27736	-0.644533	-1.08957	-1.2716	1.44058	-0.720707	-2.30686	0.361881	-0.11857	-0.320126	-0.595097	-1.16747	-0.958196	3.24292	1.73782	0.63143	1.05984	-0.981936	0.395502	-0.156659	-0.580353	-0.761947	0.207893	-1.15811	0.646716	-0.162783	-2.23107	-1.0604	-0.248622	-0.973979	0.993131	-1.79136	-0.602964	0.615699	-0.572179	1.05026	-0.654263	-2.65018	-1.15297	-2.26951	0.277747	2.11327	-1.81553	-0.554909	-0.831615
48438	0.816641	-4.68038	-3.97256	-1.11092	1.37612	0.555129	-0.0929555	-0.421979	0.0582472	2.21863	-1.39897	1.62321	0.63812	-3.27369	-1.19992	-2.57605	-1.42663	3.73287	-1.99309	1.65402	-0.432649	0.0492125	-0.279634	-1	-1.42508	0.32239	-1.45127	-2.86565	1.83184	0.164915	-3.98393	0.946731	1.65379	0.0354832	-0.263612	-1.53952	1.30451	1.07368	0.229834	2.51723	0.654619	-3.20025	-3.83444	-1.66063	-0.484388	-4.68038	0.993928	-1.46993	-0.317606
37076	0.349252	2.11313	1.04782	0.791189	0	-0.160363	-0.592702	-1.19297	-0.324816	-0.933739	-0.686638	-0.0992781	0.382612	0.467175	0.700972	-0.364571	-1.60603	0.0333701	-0.105784	-0.966348	0.258338	-0.200581	0.474877	-0.958477	-0.0761282	-1.3485	1.59503	-0.818325	-0.327892	0.518233	-0.188365	-1.17072	0.0743684	0.277628	-0.404114	-1.21524	-0.548143	-0.5391	-0.656535	0.0219061	0.920674	-0.510663	-0.640929	1.06826	-0.929885	0.937118	0.765195	-0.318866	0.71563
48187	0.27262	-0.739131	-0.344831	0.37529	0.78927	0.278104	-0.575615	-1.45522	-0.601431	0.0536674	-2.33206	0.206518	0.599889	-0.554697	0.240742	-0.398779	-0.886566	0.689389	0.315682	-0.113099	0.397584	0.193456	0.660472	-0.300093	0.166844	-0.481566	-0.874349	0.366028	-0.284194	-0.18968	-0.517255	-0.292829	-0.309538	-0.479351	0.635987	-0.89084	0.1396	-0.617056	0.0233263	-0.0691491	-0.474532	-1.55427	-0.0388953	-0.947862	0.157949	0.443713	-0.0534937	-0.668639	-0.284897
33939	-0.088807	-0.173319	-0.184916	0.144569	-0.344465	0.122076	-0.239055	-0.617277	-0.116223	-0.38289	-1.25739	-0.0603973	0.929564	-0.4935	0.766553	-0.150561	-1.82062	-3.59423	-0.237864	-0.568965	-0.35679	-2.11154	0.43082	-0.773985	-0.0194628	-0.226172	-0.620379	-0.27282	0.403595	0.340391	-1.1181	-1.1078	0.247806	1.16896	0.248413	-0.133369	-0.26986	0.030548	0.506297	0.0608775	0.638213	-1.13701	0.480989	-0.416	-0.304719	-0.423139	0.0409625	-0.0594949	1.22731
33959	0.877901	-3.6206	-0.490051	0.946731	0.577924	0.0237521	-0.554485	-0.11591	-3.08314	-0.667951	-1.90888	-0.662917	-0.375197	-1.1756	1.36821	6.97664	-3.6206	2.50325	-1.27265	-0.297608	-0.729053	-1.56107	-0.962407	-0.392895	0.297602	-1.94286	4.1128	0.187261	-1.41465	-0.708161	-0.976532	-0.0937251	-0.43226	-0.453439	1.41846	-0.665889	-0.564905	-2.87197	-1.35661	-3.06371	1.17204	4.87156	-1.37857	4.05073	-0.209061	7.65116	0.306146	-1.09234	-1.33643
32390	0.773828	-1.18935	-1.10532	-1.0511	-0.335517	0.0319597	-0.648146	-0.342086	-0.374449	-0.662004	-1.49005	-1.15779	-0.567896	0.263275	0.48944	-0.0593446	-0.295482	2.56365	-1.77547	-1.19992	0.654161	0.950991	-0.483581	1.79194	0.797013	-1.37894	0.264236	-0.134319	0.69893	-1.43713	-0.281211	0.115033	0.0173518	-0.995391	1.31359	-0.961283	-1.11092	-1.71028	-0.429926	-0.304541	1.6884	-0.660635	-1.52575	-0.0418626	-1.27614	0.1153	-0.780413	-0.965221	0.695014
1591	-0.19479	-1.43401	-0.841146	-0.723801	0.229588	0.606632	-0.220446	-0.102217	0.0863762	0.349931	-1.29761	-0.197765	0.361319	-1.37707	0.387473	-1.12816	-2.04513	-1.12564	-0.348684	-0.125951	-0.423333	-1.2186	0.940956	-0.64273	-0.0779544	-0.0802404	-1.18574	0	-0.654263	-0.245198	-1.35439	-0.390245	0.274291	0.532367	1.04404	0.442015	-0.16715	-0.148321	1.10273	0.285106	0.310689	-1.79136	0.0330882	-1.0613	-0.805156	-0.169096	-0.186557	-0.195781	0.317651
32984	0.244765	-1.41812	-0.540778	-0.0232698	-0.0354905	0.309758	-0.287008	-0.572179	-0.0509507	0.0281448	-1.35071	0.518434	0.491186	-0.923304	-1.18508	0.248049	-0.332244	0.365916	-0.0797829	0.206643	-0.915936	0.163499	-0.0679388	-0.910502	0.936365	-0.682233	-0.955396	0.322274	-0.0865074	0.138683	-0.293359	-0.224823	0.145482	0.0942361	0.464982	-0.661091	-0.714775	0.135009	-0.89835	-0.362343	-0.0747601	-0.0671829	-0.0180013	-0.538262	-1.5084	0.337768	-0.735764	-0.715486	-0.215077
52340	-0.454822	0.0919367	-0.314015	0.0738202	1.9957	-0.525953	-0.128472	-3.2849	-2.83547	-0.543299	-2.24811	0	1.13796	-0.499606	0.561595	-1.01976	0.650856	1.26766	-0.699701	-0.249308	0.728922	0.535953	0.46069	0.25689	0.479851	-2.50471	0.899408	0.721066	-0.543089	0.100305	0.0716254	0.422341	-0.22297	-0.578198	0.168	-1.12061	-4.11528	-0.595751	-0.0390435	-0.880976	-0.293359	-0.511279	-0.874613	-2.87832	-0.544771	-1.24229	0.778797	-0.0637107	-2.53784
1594	0.579084	-0.33971	0.0405418	0.222928	0.840765	-0.11951	0.0297002	-0.760969	-0.187379	-0.758038	-1.59771	-0.979942	1.74996	-1.60165	0.960808	-1.97313	-0.591614	2.80824	-0.186722	0.481402	-0.68177	-1.29018	0.257493	-1.018	1.01585	-0.572179	0.217355	0.0592168	-0.698529	-1.61661	-3.39745	0.273337	-0.351443	0.439889	0.809579	-0.172506	0.758474	-0.147042	-1.19133	2.07813	-0.855693	-0.724278	-1.61706	-1.25532	-0.508403	-0.649503	-0.241953	-1.47794	0.205643
38696	-1.2049	0.421479	-1.2049	-1.2049	-1.2049	-1.2049	-1.2049	-1.2049	-0.476739	-1.2049	-0.657445	-0.480156	-1.2049	-1.2049	-1.2049	-1.2049	-0.899426	-0.562346	-1.2049	-1.2049	-1.2049	-1.2049	-1.2049	-1.2049	-0.349419	-1.2049	-1.2049	-1.2049	-1.2049	-1.2049	-1.2049	-1.2049	-1.2049	-1.2049	1.13152	-1.2049	-0.655172	-1.2049	-1.2049	-1.2049	-1.2049	-1.2049	-1.2049	-1.2049	-1.2049	-1.2049	-1.2049	-1.2049	-0.168771
38749	0.496309	1.93395	1.0686	0.32262	0.528071	-0.522426	-0.46554	-1.83033	-1.24948	-0.71762	-2.66841	-0.451662	1.15801	0.624803	1.25538	0.0183493	-0.281386	4.97973	0.0899049	-0.993092	-0.293889	0.412619	0.201634	-0.742265	0.496309	-0.782893	1.87169	-0.875937	0.1644	1.1123	-1.76219	-1.15264	-1.68826	-1.18639	0.791439	-0.577552	-1.13955	-0.696424	-0.911858	-0.685477	-0.557879	-0.272472	-0.782893	0.701682	0.00432161	1.1951	-0.479553	-1.41158	-0.677149
43249	-2.62861	0.953153	0.852958	2.31887	-0.839854	0.344828	0.824401	-0.0606982	-0.095882	0.355242	-2.72452	-0.845287	-1.51293	0.378845	-0.45799	-1.55809	-1.074	-3.23243	-1.67807	0.433707	0.836167	-3.23243	-0.431092	-0.512514	-0.0156659	-3.13289	1.67523	-0.418119	-0.46913	-0.590745	1.23358	-1.08314	1.26622	3.80754	1.30182	0.627887	-0.0219508	0.252295	0	-0.207061	2.19988	0.0615688	0.431249	-0.127999	-0.966912	0.108491	-0.440851	-0.0175631	1.99378
33080	-7.96578	-3.60296	0.574344	-7.96578	-7.96578	3.27117	-7.96578	-7.96578	-7.96578	-3.53282	-3.49167	0.342327	-0.414845	1.74945	-7.96578	1.00439	-0.0929555	-7.96578	3.31191	-7.96578	-7.96578	-1.38836	-7.96578	-7.96578	-7.96578	-7.96578	0.508733	-7.96578	-3.37183	-7.96578	-0.24554	0.0380147	-7.96578	-7.96578	-7.96578	-7.96578	-7.96578	-7.96578	-7.96578	0.758303	-7.96578	-3.49005	1.38802	-3.26534	-7.96578	-7.96578	1.09842	-7.96578	-0.0390435
2829	-0.759502	1.23063	-0.14178	-0.235144	0.338681	-1.06431	-0.206229	-0.982791	0.553262	-0.93126	-1.00433	-0.425462	0.185867	-0.695723	0.851999	-1.05559	-3.18574	0.431569	-1.70793	-1.00868	-0.117161	-0.738168	-0.420627	-1.5391	0.238175	-0.614403	0.432746	1.00734	0.162855	1.49196	-0.297963	-0.44969	0.564525	0.0461418	0.906737	-1.07097	-0.81046	-0.310432	-0.453636	-0.284722	1.11816	-0.545614	-0.388544	0.749491	-0.658356	1.72076	0.0955869	-0.624599	-0.316348
39577	-0.281562	0.709908	-0.8871	0.0540844	0.206143	0.29772	0.862987	-0.683391	-1.21961	-0.271775	-1.17007	1.01657	-0.604718	0.173255	-0.370154	0.188401	-0.113567	-0.734563	0.810402	0.456491	0.263034	0.158596	0.411426	0.605115	-0.0585932	-0.141621	-0.190174	0.69813	-0.102992	0.406646	0.749663	-2.58814	1.45954	-0.0917251	-0.610433	0.792772	-2.58814	0.642378	0.295841	0.136323	-1.64747	-0.116066	0.691087	0.620023	0.953973	-0.70557	-0.781901	1.2122	0.116498
37069	-1.1472	4.51595	0.1141	-3.33352	-3.33352	0.936214	-0.760235	-1.42973	-0.863021	-1.71501	0.400101	0.462471	4.29662	3.70473	-1.23514	0.358171	-0.468132	-3.33352	2.57998	-0.31563	3.1648	3.70337	-3.33352	-3.33352	-1.53366	0.110764	3.72587	-3.33352	2.45375	-3.33352	-0.261881	0.710085	-3.33352	-0.354022	-0.603841	-1.17039	-3.33352	-0.882837	-3.33352	3.48839	0	0.849919	2.27083	1.07731	-3.33352	-3.33352	0.527571	-3.33352	4.82286
31532	0.310456	-3.15586	-0.810207	1.5434	-3.15586	-0.0440921	-1.09851	-1.8039	-3.15586	-0.721183	-3.11528	0.0289934	-0.882837	-3.15586	-3.15586	-0.127211	1.7671	2.652	-3.15586	-1.38987	-3.15586	0.866552	-3.15586	-3.15586	-0.180495	3.10846	-3.15586	-0.908334	-1.12595	-1.6295	-0.601212	-1.83805	2.37368	2.69624	1.18263	-0.976248	0.285343	-1.51046	-0.749281	-1.32409	0.330558	0.0285692	2.69461	-3.15586	4.65741	-3.15586	-0.103922	-1.3463	1.21213
40006	-2.343	-2.343	-2.343	-2.343	-0.255322	0.18053	-2.343	-0.942584	0.774249	-1.71833	0.485221	1.04166	-0.562133	-1.50063	-2.343	-1.89432	0.84543	-2.343	-1.56149	-0.890038	-1.25705	-2.343	-2.343	0.597698	1.31881	-2.343	-2.343	0.892818	-2.343	-0.838048	-1.45759	-0.753896	-1.64295	-0.496346	2.06571	-0.0874268	0.409147	-2.343	0.290896	-1.53701	-1.6652	-2.343	-0.77152	-2.343	-1.66887	-2.343	-2.343	-2.343	1.59484
47101	-0.278934	0.445197	0.635801	-0.278759	0.52667	-0.490862	0.378955	-2.0505	-1.52824	0.735782	-3.49492	-0.366987	0.525367	0.923644	0.266996	1.54503	-0.973129	-0.898619	1.05186	-1.55597	0.168129	-0.527616	0.516822	-0.488431	1.41992	-2.16165	0.200002	0.363451	1.74019	0.0729976	0.117695	0.153676	0.741143	0.753091	-1.13005	-0.0415656	-0.89835	-0.91866	0.492417	-0.270904	-1.46355	-0.531156	-0.18705	-1.72404	0.691713	1.74618	1.66648	-0.319586	-0.687567
37431	1.07348	-1.16198	3.20997	1.48316	-1.9737	0.107286	1.31452	-1.40813	1.00576	2.46592	-1.58511	-0.511896	-2.06733	-1.87303	-0.344465	0.483158	0.203389	2.23281	-1.41889	2.3732	-0.533451	-0.352363	-0.296545	-2.00289	1.00562	2.24141	-0.412539	-0.0900349	-0.7471	0.415759	-1.7824	-1.6407	1.1151	3.21639	2.86531	-0.654036	-0.197104	1.10131	1.4197	-0.710284	3.39416	-0.715012	1.69782	-2.58381	2.30387	-2.60647	-0.733363	-1.64656	3.92663
42989	-5.56661	-1.49208	-2.29477	-5.56661	-1.48318	0.862193	0.178109	-5.56661	-2.37932	1.20552	-0.103302	-5.56661	-2.76906	-0.261189	2.23284	0.317651	-5.56661	-5.56661	1.50391	-0.753409	0.0017302	0.227741	1.72526	-5.56661	1.13862	-5.56661	-1.21457	-0.468132	-5.56661	0.681224	-5.56661	-5.56661	1.4117	-0.826489	0.727703	-4.98393	-2.19166	-5.56661	-0.393842	-5.56661	-0.970865	-0.254634	-0.963532	1.74988	-5.56661	-5.56661	0.508124	-0.936497	-3.48197
43502	-3.19496	-3.19496	-3.19496	-3.19496	-3.19496	-3.19496	0.311619	-0.792607	-1.06975	-1.69713	-1.56448	-3.19496	-3.19496	-3.19496	-3.19496	-3.19496	-3.19496	-3.19496	-3.19496	-0.231583	0.344601	-3.19496	-3.19496	-3.19496	-0.742989	0.686971	-3.19496	0.248656	-1.09851	-3.19496	-3.19496	-0.00303285	-3.19496	-3.19496	1.12565	-0.76783	-0.788365	0.023894	-0.107182	-3.19496	0.729705	-3.19496	-0.233786	-3.19496	-3.19496	-3.19496	2.24847	-3.19496	0.127633
52987	0.18409	-0.361416	0.363676	-0.808185	1.8396	0.333882	-0.566613	-1.56619	1.47233	-0.273169	-1.67208	-1.45166	1.37912	1.99903	0.360083	0.855033	-1.17169	0.40523	2.43224	0.244522	-0.235994	-0.626157	2.07409	0.0972062	0.902112	-0.167475	-0.424107	-1.18639	-0.059044	-0.379695	0.774334	1.05415	-0.748796	-1.29725	1.51828	-0.237013	-0.299028	0.122209	0.0147838	0.152897	-0.53952	-0.295128	1.10138	-1.46594	0.975483	5.06055	-0.127368	0.00575927	0.822363
40469	0.424922	0.20989	0.222928	0.169027	1.49549	-0.492079	-0.184261	-1.45206	-0.923304	-0.48217	-2.76317	0.425782	-0.0758241	1.19478	-0.0284105	-0.612417	-0.0117334	-1.82113	0.787934	-1.36216	-0.0611497	-0.334607	1.29019	0.0955869	0.842215	-0.479955	-0.113255	0.378512	0.692427	0.550999	0.306729	0.0713508	0.235237	-0.597278	-0.126266	-0.4856	-0.649503	-0.0487106	0.0316775	-0.567896	-0.73865	-0.416192	0.0447438	-1.84996	0.438399	-0.0908029	0.234379	0.143002	-1.10377
15650	0.76562	-1.25532	-0.891643	-0.249308	0.795434	0.0714881	-0.37932	-1.08253	-0.046474	-0.101908	-1.7004	0.322505	0.583134	-0.824699	0.222928	-0.273169	-0.689195	1.30094	1.08556	0.125519	-0.495939	0.0546401	0.544386	-0.368849	-0.357529	-0.206229	-0.444969	-0.433428	-0.595969	-0.295836	-0.809701	-0.576476	0.647361	0.242816	-0.0143539	-0.395359	-1.60384	0.101516	-0.0185857	-0.117161	-0.567254	-1.25188	-0.0900349	-1.09727	0.816559	-0.374262	-0.410812	0.0150693	-0.103302
31609	-0.453044	-4.29053	-1.77942	-1.53199	1.10929	0.707878	-0.587273	-1.09881	0.528671	0.472384	-1.82623	-0.285249	0.876016	-0.275437	-0.227523	-0.332062	-2.05769	1.59817	1.51929	0.279055	-1.25326	-1.35808	0.775935	-1.38157	-0.755113	0.764856	-0.627939	-0.794357	-0.619492	-0.35089	-0.4243	-0.637109	0.333424	0.133827	0.568032	-0.722372	-0.148481	-0.254461	0.0769695	0.0676387	-1.00491	-1.42353	-0.221287	-1.50635	0.543892	1.47602	-0.440459	-0.64318	0.0170667
37081	1.94725	2.68129	-0.453439	0.329066	-1.09943	-3.33352	-0.496142	-0.418119	-0.811219	-0.492281	-2.15136	-3.37183	-0.672773	-0.00752159	-1.03475	-0.476538	-1.64566	0.821384	-3.37183	-1.55597	-3.37183	0.0970714	-1.2849	-2.31402	0.743903	-0.925495	0.781318	0.0492125	-0.358269	-0.134477	-2.92906	-1.00491	1.18644	0.343919	1.71123	-1.81705	1.30894	-0.7471	-3.37183	-0.720945	-0.602745	-0.369035	0.390117	-0.528865	1.50686	0.134747	-0.959598	-1.24708	-1.0613
35137	0.363451	-0.394032	0.141825	0.443182	1.14405	-0.897812	-1.23311	-1.65836	0.204015	-0.726186	-2.39289	-0.0699061	0.813689	0.0267293	-0.186722	0.368042	-0.4856	1.13034	0.640251	0.131326	0.108089	-0.334971	0.317883	-0.343	0.0551957	-0.629501	0.729531	-1.01042	-0.229721	-0.519114	-1.16521	-0.926865	-0.270904	-0.451662	0.208892	-2.07218	-0.642054	0.189919	-0.879648	0.683652	-0.886566	-1.52326	-0.856476	-0.944527	0.00633393	1.21406	-1.72213	-0.46176	-0.767585
43591	0.188148	-0.53366	-2.13543	-1.51169	0.466653	1.75826	-0.625044	-1.35107	0.0304067	1.34386	-1.93898	0.544485	-0.0808506	-1.13005	-0.417926	-0.519528	0.235114	-0.170881	-1.43284	0.64321	-0.899157	-0.288241	1.32325	-0.853866	-0.311327	-0.164076	-1.21759	0.406972	0.430499	0.284633	-0.275262	-0.464743	-0.191491	3.19698	0.771125	-0.428372	-0.644307	0.120883	1.15062	0.361319	-0.748554	0.194844	-0.201576	0.103263	0.795933	-0.904818	-0.627271	-0.254634	-1.16262
48455	0.682394	-2.50308	-1.66018	-1.76513	1.14796	0.727616	-0.835986	-1.22668	0.103531	0.0957219	-1.391	-0.166341	0.835116	-0.297254	1.21946	0.299831	-1.01042	-0.559579	1.55061	0.539035	-1.01479	-0.445755	-0.143692	-1.06764	0.489132	0.959325	-2.38458	-0.094341	0.372506	-1.37258	-0.945638	0.335598	-0.416	0.143393	0.463936	-0.797614	-0.823933	-0.334062	0.236584	0.730488	-0.691523	-0.538471	-0.241441	-1.27544	1.05429	-0.172181	0.380175	-1.16069	0.391768
36751	0.674009	-1.77103	-1.49777	-1.34703	0.110363	0.750006	-0.397448	-1.14433	1.1169	0.275245	-0.596623	-0.221791	0.239398	-1.66063	-0.160202	-0.0493076	-0.194295	1.09613	-0.304362	0.117296	-1.0218	0.607768	-0.299383	-0.718094	0.82489	0.533663	-1.94675	-0.449099	0.15082	-1.05919	-1.40469	-0.340075	-0.22989	-0.554697	0.476952	-0.0653703	0.0210533	1.1379	0.372395	0.108625	0.0535284	-0.720232	-0.335335	-1.70275	0.848237	-1.0081	0.0192037	-0.929336	-0.0972704
35133	-0.929061	-4.65472	-2.74275	-2.54709	1.43066	1.44392	-0.419662	-0.479955	1.04166	0.925772	-1.20923	-0.799872	0.761881	0.46874	0.0282862	0.250477	-2.28842	-2.21424	2.07447	0.177982	-1.48197	-2.24811	1.29149	-1.62282	-1.20723	1.17338	-1.32193	-1.06522	-0.429343	0.389567	-0.801129	-0.567896	0.931002	0.871134	0.309758	-1.3133	-0.0506518	-0.658356	-0.145605	-1.02063	-1.12375	-1.6425	-0.323011	-2.01742	0.671384	2.00655	0.86995	-0.733603	0.286053
35135	0.730488	-2.02974	-0.536587	-0.320306	0.739243	-0.250852	-0.983646	-1.18606	-0.10067	0.277747	-1.88257	-0.0652193	0.858538	-0.107026	-0.364199	-0.71596	-0.430703	-2.29761	0.159887	0.332507	-0.451267	-0.386846	0.597698	-0.822911	0.108089	0.177471	-1.14051	-0.0564912	-0.0602469	-0.699935	-1.72834	0.178109	-0.19314	-0.191821	0.563646	-0.774232	0.0119249	0.344488	0.107554	-0.0499049	-0.456207	-1.10811	0.0340748	-2.29761	0.587077	-2.29761	-0.0736969	-0.313298	-0.0963447
35130	0.425567	-0.864859	-0.868015	-1.02005	0.788017	-0.195946	-0.814007	-1.45443	0.180148	-0.0560412	-1.91104	-0.0587434	0.664392	-0.187871	-0.0773454	-0.385526	-0.460965	-3.34373	0.250113	0.176961	-0.704159	-0.362529	0.361095	-0.855431	0.193456	-0.155695	-0.805913	-0.0219508	0.161952	-0.184752	-1.82623	0.140124	0.191942	0.0475384	0.392317	-0.822401	-0.266038	0.1956	0.0144981	0.0387171	-0.437135	-1.08651	0.0843364	-5.17397	0.686164	-0.215747	-0.0403782	-0.271601	0.179511
1498	0.593784	-0.944804	-0.019609	-0.249136	0.434562	0.290424	0.038998	-0.475936	0.344715	-0.331336	-1.68038	-0.532825	0.766977	-0.57906	0.142609	0.239031	-0.321387	0.408386	-0.0921864	0.124725	0.159629	-0.927688	0.499476	-0.433428	0.159758	-0.311327	-1.58122	0.215865	-0.400301	-0.481969	-0.734563	-0.63913	-0.341537	-0.0180013	0.764006	0.371503	0.072586	0.0192037	0.65205	0.224164	-0.270208	-1.82623	-0.419662	-2.07765	0.138945	0.73266	-0.257563	0.137766	0.179256
36752	-0.353284	-2.12784	-0.701107	-0.111695	-0.0548418	-0.198262	0.355806	-0.160202	0.778124	-0.15441	-1.21391	-0.326986	0.188148	-0.478748	0.115166	-0.733843	-1.0052	-2.5649	-0.231752	0.676087	0.0265876	-1.37932	0	-0.659267	0.399882	-0.11591	-1.31258	0.681224	0.0402612	-1.12186	-0.690824	0.424062	0.685716	0.498557	1.22231	0.610322	0.38228	0.519643	0.479024	0.516923	0.697863	-1.74323	0.832039	-2.63935	-0.304541	-0.986788	-0.363642	-0.31079	0.92729
35157	0.449324	0.435309	0.121148	0.0536674	0.845269	-0.213738	-0.911858	-1.8396	0.00460925	-0.165855	-2.49411	-0.472329	1.36435	-0.0156659	-0.0885002	0.0514417	-0.785378	2.10098	0.642286	0.145873	-0.46335	-0.0178552	0.0926134	-1.10098	0.0192037	0.0203422	0.516217	-0.577982	-0.464146	-0.760969	-0.629501	-0.22398	-0.349235	-0.586623	0.378623	-1.21324	-0.176577	-0.228199	-0.212735	0.355242	-0.707454	-0.838822	-0.526577	-0.390812	0.28889	1.10956	-0.71241	-0.827256	-0.220278
37458	0.0680516	0.250234	0.554343	0.786429	0.987903	0.487898	0.106616	-0.548987	-0.331336	0.0251706	-1.92687	0.1133	1.53132	-0.583593	-0.00202119	-0.0685439	-1.15779	0.052555	0.186374	-0.104232	-0.240248	-0.716671	-0.25739	-0.516429	0.225398	-0.669786	0.14274	-0.525953	0.18053	-0.557879	-0.585973	-0.676688	-0.0901885	-0.726902	0.403377	0.201759	0.7589	0.0885487	0.0237521	0.0163537	-0.21625	-0.805156	-1.20224	-0.714539	-0.565332	1.05492	0.45607	-0.855693	0.0531113
36713	0.601887	-0.0622037	0.371503	0.569102	1.06171	0.753776	-0.324997	-0.329341	0.11703	-0.684782	-2.23923	-0.225835	1.38106	-0.411771	0.131063	-0.100824	-1.27509	-0.204566	-0.239907	-0.332607	-0.840113	-0.193965	0.837943	-0.699232	0.279174	-0.12202	0.34426	-0.025177	0.235237	-0.682233	-0.852563	-0.459378	-0.116692	-0.93016	0.322044	0.149389	0.830742	0.210139	-0.0957279	0.134878	0.116365	-0.238204	-0.294774	-0.573467	-0.46554	0.0640551	0.966947	-0.882039	0.49917
37114	0.483674	-2.16488	-2.16488	-0.0282633	-2.16488	-2.16488	-2.16488	-2.16488	-0.905359	-2.16488	-1.51499	0.54201	3.48434	-2.16488	-2.16488	-2.16488	-2.16488	-2.16488	-2.16488	0.736908	-2.16488	-2.16488	-2.16488	-2.16488	-2.16488	-2.16488	-2.16488	2.37139	-2.16488	-2.16488	-2.16488	-1.6122	-0.542248	-0.542879	-2.16488	-2.16488	-2.16488	-1.83239	-2.16488	-2.16488	-2.16488	1.23811	-2.16488	2.98767	1.43744	-2.16488	-2.16488	-1.68919	-0.974829
48130	0.737946	1.16678	0.0791562	0.605494	0.773996	-0.843992	-1.08131	-3.20689	-0.640704	-1.16069	-2.99769	-0.363642	1.19226	0.514198	0.137241	-0.284546	-0.696658	1.74226	0.79585	-0.683159	-0.204566	-0.046474	0.0640551	-1.02621	0.364572	-0.372206	0.334339	-0.501851	-0.57025	-0.482372	-0.118414	-0.536378	-0.637558	-0.634196	0.10017	-1.58511	-0.645661	-0.453636	-1.45048	0.258459	-0.643405	-0.334789	-0.871971	0.00662118	-0.246909	0.650213	-0.866963	-1.12061	-0.779422
44663	-2.51046	-2.51046	-0.0231232	-2.51046	1.12433	-0.462555	-2.51046	-1.63532	-0.650635	-0.143851	-2.51046	-0.57025	-1.25946	-2.51046	-2.51046	-2.51046	1.73105	1.7626	-2.51046	-2.51046	-2.51046	-2.51046	-2.51046	-2.51046	-2.51046	1.48805	-2.51046	-2.51046	-2.51046	-2.51046	-2.51046	-2.51046	-2.51046	-0.801883	1.99458	-2.51046	0.0227584	-1.60867	-2.51046	0.0540844	-2.51046	-2.51046	-2.51046	-2.51046	2.45035	-2.51046	-2.51046	-2.51046	-1.29548
35131	0.326652	0.47228	0.428142	0.595504	0.365693	-0.38289	-0.976248	-1.02356	0.269991	-0.361602	-2.67761	-0.397068	1.37573	1.65274	0.32262	-1.31437	-0.790359	2.82	2.61318	0.257373	-0.448902	-0.168285	0.358171	-1.28033	0.176706	0.0160684	0.559932	-0.426819	-0.668639	-1.42624	0.0839282	-0.538681	-0.652675	-0.577121	0.314755	-0.96917	0.0194884	-0.32916	-1.1131	0.292311	0.563744	-1.90942	-1.01159	-0.347582	0.754118	2.66127	-1.51416	-1.00029	-0.807932
594	-0.468531	-0.423526	-1.32193	0.0650208	1.07533	1.15023	-0.0605477	-2.14624	-0.434793	-0.58316	-1.81401	1.31046	0.0531113	-0.337156	-1.50226	0.716771	1.13901	0.0718999	1.12955	0.53456	2.16893	0.440952	0.817541	-1.12816	-1.15746	-0.638905	-1.10036	-0.120608	0.65581	-1.28701	-1.71549	0.0190614	0.139208	-0.747584	-0.292299	-1.2969	-2.03209	0.451646	1.16434	1.13027	-2.30401	-1.42857	1.5368	-0.132894	-0.115129	0.696528	-1.50103	-0.0270868	-0.841404
22152	2.06612	0.534261	-2.27439	-2.27439	-2.27439	-2.27439	-2.27439	-2.27439	-2.27439	-2.27439	-2.27439	-2.27439	-2.27439	-2.27439	-0.998846	-2.27439	-2.27439	1.40261	0.80653	-0.588574	-2.27439	-2.27439	-2.27439	-2.27439	0.299127	-2.27439	-2.27439	-2.27439	-2.27439	-2.27439	-2.27439	-0.892446	-0.449099	-2.27439	-1.309	-2.27439	0.0824301	-1.02621	-1.01275	-2.27439	-2.27439	-2.27439	-2.27439	-2.27439	0.0144981	0.0526941	-2.27439	0.680774	-2.27439
33013	0.805292	-2.11528	-1.74034	-0.461164	2.35648	0.563256	0.116764	-0.709812	-0.29018	0.226509	-1.8646	1.14372	0.049352	-1.06492	-0.525953	-0.417155	-0.50083	0.985865	1.25441	0.708849	-0.438307	-0.532616	0.980976	0.586212	0.202512	-0.114348	-1.50022	-0.0840585	-0.231752	0.0335111	-0.477542	0.201132	0.601601	0.82489	0.618521	-1.04454	0.156138	-0.158429	0.290778	0.884168	-1.34703	-0.133052	0.738206	0.698396	-0.632853	-0.518494	-1.38308	0.00446544	-0.116848
33471	0.44668	0.415975	-0.657673	0.108223	1.62312	0.0861044	0.558855	-0.833927	0.119954	0.603027	-2.43207	0.206143	0.804467	0.128821	-0.219102	-0.973979	-0.899695	4.16053	0.15043	0.437334	-0.923851	-0.507583	-0.217759	-0.772752	-0.452057	0.416516	0.181293	-1.95792	-0.0659742	-2.47955	-3.93016	0.845992	-0.660863	-3.93016	0.971516	-1.13384	0.928276	0.170951	-0.940368	-0.0475173	-1.32446	-1.90347	-1.57562	-2.28419	-0.505738	3.2088	-3.93016	-0.738409	-0.42585
38666	-0.522841	0.38637	0.163628	0.288772	0.108089	0.113834	8.31229	-1.12343	-0.959318	-2.22028	-1.20257	0.907275	-2.39593	-0.184752	-0.0597957	0.437867	0.0915306	-2.2304	0.681044	-2.18311	0.199123	-2.81604	-2.81604	0.680864	0.21176	-0.816291	0.304861	0.128293	-2.81604	-0.500218	0.254715	-1.17462	0.703189	-2.81604	-0.9703	8.23013	-0.68177	-0.620157	-2.81604	-2.81604	-0.450676	0.345396	-0.117474	0.543991	-0.976248	-2.81604	-1.21893	0.584097	-0.248622
52363	-7.13797	-7.13797	-7.13797	-7.13797	-7.13797	-7.13797	-7.13797	-7.13797	-7.13797	-7.13797	-7.13797	-7.13797	-7.13797	-7.13797	-2.13289	-7.13797	-7.13797	-7.13797	0.279412	-7.13797	-7.13797	-7.13797	-7.13797	-7.13797	-7.13797	-7.13797	-1.53116	-7.13797	-7.13797	-7.13797	-0.939538	-7.13797	-7.13797	-7.13797	-7.13797	-7.13797	-7.13797	-7.13797	-7.13797	-7.13797	-7.13797	-7.13797	-7.13797	-3.34081	-7.13797	0.682034	-7.13797	-7.13797	-7.13797
36845	-0.359194	-0.00665171	-1.43596	-1.18804	-0.268643	2.18957	2.78442	-2.75438	-0.337521	-0.563199	-1.04603	1.774	-0.3709	-1.03386	-0.0377101	0.67717	0.193835	1.17351	1.95788	0.146786	-1.62371	0	-1.42121	-2.0386	-0.908605	-1.2129	0.31429	1.54937	-2.31833	-1.59815	-1.01829	-1.72595	-0.438307	-0.159396	2.1303	2.53065	-1.08131	2.19172	2.64667	-1.03386	0.308011	-1.48277	0.425352	-1.30757	-0.0381545	1.53889	1.11763	0.787767	0.239398
52357	-4.9703	-4.9703	-4.9703	-4.9703	-4.9703	-4.9703	-4.9703	-4.9703	-4.9703	-4.9703	-4.9703	-4.9703	-4.9703	-4.9703	-4.9703	-4.9703	-4.9703	-4.9703	-4.9703	-4.9703	-4.9703	-4.9703	-4.9703	-4.9703	-4.9703	-4.9703	-4.9703	-4.9703	-4.9703	-4.9703	-4.9703	-4.9703	-4.9703	-4.9703	-4.9703	-4.9703	-4.9703	-4.9703	-4.9703	-4.9703	-4.9703	-4.9703	-4.9703	-4.9703	-4.9703	-4.9703	-4.9703	-4.9703	-4.9703
43334	-0.019609	-0.019609	-0.019609	-0.019609	-0.019609	-0.019609	-0.019609	-0.019609	-0.019609	-0.019609	-0.019609	-0.019609	-0.019609	-0.019609	-0.019609	-0.019609	-0.019609	-0.019609	-0.019609	-0.019609	-0.019609	-0.019609	-0.019609	-0.019609	-0.019609	-0.019609	-0.019609	-0.019609	-0.019609	0.586981	-0.019609	-0.019609	-0.019609	-0.019609	-0.019609	-0.019609	-0.019609	-0.019609	-0.019609	-0.019609	-0.019609	-0.019609	-0.019609	-0.019609	-0.019609	-0.019609	-0.019609	-0.019609	-0.019609
46111	-0.124063	2.37487	-1.14912	0.56881	1.32648	-0.469929	1.35101	-3.553	-2.17267	-0.261189	-4.31905	-0.212568	1.97541	0.236952	0.379288	-1.26396	-0.821636	-5.47393	1.104	-0.463947	-1.65336	0.370611	0.269871	-1.53994	0.672561	-0.504919	2.23103	0.380397	-5.47393	0.680054	-0.690591	-1.24777	-1.39707	-0.877791	0.842778	0.324926	-0.263438	-1.36699	0.0482362	-3.22702	-1.02415	-0.943971	-1.40698	-0.577982	-0.8962	-3.39593	0.0385767	-0.0726345	-0.988504
45413	0.341986	0.492007	-0.248622	0.558757	0.435202	-0.374262	-1.02268	-1.83496	-0.115441	-0.568537	-2.52201	-0.15441	1.59794	-0.348133	-0.390434	-0.345198	-1.25946	-0.197269	0.123666	-0.0484122	-0.905629	-0.512102	0.0672257	-1.23379	0.0272956	-0.532616	-0.361973	-0.203735	-0.294066	-0.660406	-0.592484	-0.313298	-0.333516	-0.354944	0.81705	-1.11092	-0.435378	0.241962	-0.539729	0.845269	-0.632405	-1.32373	-0.432455	-0.625489	0.088413	0.787432	-0.17397	-0.703454	-0.707218
38155	-3.6529	6.02541	-1.27718	-3.23514	-2.88257	0.490262	-0.563199	-2.30401	-3.53116	-0.658356	1.91567	-2.14816	-2.69152	2.29446	6.94791	2.02347	4.65671	2.62758	6.0198	-0.0596453	-2.20823	-2.23786	5.83436	5.3652	-1.0948	1.25629	3.90585	-0.317966	6.29802	-0.218598	6.42163	-0.292829	0.342327	1.20232	-1.10811	-0.0682413	-3.65836	1.00547	6.66901	-0.577552	-1.56362	1.04544	0.608715	0.367036	0.377735	-0.879914	0.92964	-0.783887	0.22132
33936	-1.074	1.43467	0.995955	-0.224823	-1.309	-2.16683	-0.407172	-1.84063	-1.0948	-1.25601	-4.74468	-1.21826	-0.377819	-4.50964	-0.669786	2.43994	0.101247	1.5477	3.16058	0.383939	0.849919	-0.864071	0.171207	-4.74468	1.41381	-2.23786	-0.644307	-0.365128	2.72903	-1.4274	-3.03741	1.04537	0.600936	0.131458	1.54186	-0.79937	-0.339163	-0.147681	-0.982506	-1.87197	1.37701	-0.633076	0.982145	-2.62683	-0.407364	-1.27649	0.103128	-0.0534937	-0.201576
21320	-8.76415	-8.76415	-8.76415	-8.76415	-8.76415	-8.76415	-8.76415	-8.76415	-8.76415	-8.76415	-8.76415	-8.76415	-8.76415	1.55036	-8.76415	-8.76415	-8.76415	-8.76415	-8.76415	-8.76415	-8.76415	-8.76415	-8.76415	1.39616	-8.76415	-8.76415	-8.76415	-8.76415	-8.76415	-8.76415	-8.76415	-8.76415	-8.76415	-8.76415	-8.76415	-8.76415	-8.76415	-8.76415	-8.76415	-8.76415	-8.76415	-8.76415	-8.76415	-8.76415	-8.76415	-0.264305	-8.76415	-8.76415	-8.76415
1493	-0.420627	2.20104	1.78543	1.94235	-1.0113	-0.125793	0.71264	-0.482372	-0.506968	-0.365871	-2.19429	-0.187214	-0.952601	-0.818579	0.148739	-1.30116	0	1.78756	-0.975964	0.164529	1.94617	-1.08161	-0.0832941	-0.363642	-0.173319	-0.664059	1.82314	-0.341172	-1.17364	-0.0605477	0.822934	-1.20191	0	0.633478	0.0230424	-0.0105703	0.0836559	-0.336792	0.221692	-0.325901	2.75969	2.24699	-0.883901	-0.410045	-1.63487	1.46514	-0.737206	-0.704395	0.111165
1505	-1.99942	-1.62905	-0.827769	0.000432744	-0.317786	-0.531156	-0.877791	-0.465938	-0.300093	-0.317786	-0.955676	-0.254461	-0.305432	-2.21156	-0.0931094	-0.34172	-0.749281	-2.77992	-1.65927	-0.010861	-0.687567	-1.92303	-0.676688	-0.148481	0.617863	-0.0842114	-1.40507	0.511266	1.36989	-0.651541	-1.1269	-0.328073	0.291486	1.40201	0.458907	-1.74613	0.143132	-1.05469	0.0828388	1.56779	-1.52367	0.201634	-0.634643	-0.44183	-0.179841	-1.33243	0.249627	-0.431871	-0.00101024
35172	0.525167	1.41608	0.2587	1.59813	0.0568609	-1.45759	-0.810713	-2.56149	-0.493297	2.49201	-2.21692	0.437654	0.204141	0.514905	0.0280033	0.992913	0.0905825	1.19188	0.512379	0.207893	1.00151	0.915712	0.516519	-0.599243	-0.0522964	-0.333698	1.3562	-0.624822	0.324695	3.75197	-0.702046	-1.65927	-0.418311	2.59722	-0.947306	-1.67946	-0.88071	-0.831615	1.58207	1.28125	-0.361787	2.54488	-1.03712	-0.118884	-0.872235	0.382501	-1.46833	-0.421786	-0.719044
20694	1.10266	1.1279	-0.266385	-1.39593	1.85818	-1.70981	0.241474	-3.58208	-1.32049	0.051024	-2.94564	-1.75926	0.951662	-0.658583	0.295605	-0.437135	-1.25532	1.58352	-0.0885002	-1.6122	-1.21625	-0.341172	1.08638	-1.77448	0.408168	0.424277	-0.343549	-0.0152284	0.278104	0.364572	0.295018	-0.653128	0.100978	-1.65381	0.495797	-0.0457292	0.179638	0.113167	-0.239736	0.211635	-0.874349	-0.737687	-0.91213	-0.703924	0.762476	-0.84218	-1.50185	-0.941476	-1.31294
41726	-10.7027	-10.7027	-10.7027	-10.7027	-10.7027	-10.7027	-10.7027	-10.7027	-10.7027	0.123666	-10.7027	-10.7027	-10.7027	-6.82828	-10.7027	-2.18442	-10.7027	-10.7027	-10.7027	-10.7027	-10.7027	-9.58727	-10.7027	-10.7027	-10.7027	-10.7027	-10.7027	-10.7027	-10.7027	0.872395	-10.7027	-10.7027	-10.7027	0.979001	-10.7027	-10.7027	-10.7027	-10.7027	-0.0496062	-10.7027	-10.7027	0.189919	-10.7027	-10.7027	-10.7027	-10.7027	-10.7027	-10.7027	-10.7027
36103	-4.80793	-0.721183	-1.26465	1.00676	0.509341	-5.77992	1.52752	-5.07339	-5.05409	-2.32843	-2.74662	-3.87197	2.05238	-0.465739	0.950842	0.750949	0.475396	-3.89325	0.625738	0.561399	1.64067	0.987976	0.727528	-0.77596	1.36188	-6.08804	0.813278	1.08542	-5.55979	1.69296	-0.306323	0.798756	1.93066	0.189919	1.96373	-1.13131	-3.29619	-5.29336	-1.14051	-5.58035	0.281669	0.246226	1.40283	-2.14305	1.40523	-1.44222	0.536152	-0.264824	-3.31617
48841	-5.39289	1.51137	0.590722	0.611078	0.0839282	-5.73312	2.2278	-4.01625	-7.24332	-3.78787	-4.23514	-5.09296	2.98271	-0.937602	0.342555	0.809908	0.550901	-8.48036	-0.340623	-0.780661	0.726221	0.991245	1.45075	-1.673	1.02963	-8.48036	2.99966	0.214	-7.45482	2.73645	0.0167816	0.0935602	1.53057	-1.13131	1.08814	0.833335	-2.34446	-6.60121	-2.74082	-8.48036	0.508226	-0.8044	1.64108	-1.73552	3.03666	-2.30187	0.953377	-0.364013	-4.27369
47881	-2.33935	-2.33935	-2.33935	-2.33935	-2.33935	-2.33935	-2.33935	-2.33935	-2.33935	-2.33935	-2.33935	-2.33935	2.30428	-2.33935	-1.59248	-2.33935	-2.33935	-2.33935	-2.33935	-2.33935	-2.33935	-2.33935	1.15316	0.821792	-2.33935	-2.33935	-2.33935	-2.33935	-2.33935	-2.33935	-2.33935	-2.33935	-2.33935	-2.33935	-2.33935	-1.96466	-2.33935	-2.33935	1.14809	-2.33935	-1.35255	-2.33935	-2.33935	-2.33935	-2.33935	-2.33935	-1.21123	-2.33935	-2.33935
37506	-2.82726	3.96935	-0.278059	-0.387223	0.695994	-1.32699	-2.82726	-2.82726	-2.82726	-2.35402	-2.82726	1.84382	0.490467	0.152508	-1.21793	-2.82726	-2.82726	5.85025	-2.82726	-1.68177	-2.82726	-2.82726	-0.401444	0.325732	-2.82726	-2.13416	1.30469	-2.82726	-2.2709	-2.82726	-0.0359341	-2.82726	-2.82726	-2.82726	-0.952043	-2.82726	-1.4994	-2.82726	-2.82726	0.233397	-2.82726	7.41335	-0.564051	-0.782149	-1.07036	2.31748	-2.82726	-0.141144	-2.82726
1508	-0.61772	-2.40354	-4.17137	-1.86355	2.80358	-0.0200478	0.152897	0.265917	0.154324	0.648557	-1.14784	2.24248	-0.41677	0.715806	-1.33679	0.480679	-2.00115	1.35411	-0.026352	-0.0980422	-1.00405	-1.15232	3.13383	-0.319226	1.81373	-0.85909	-1.21424	1.09018	0.118227	2.24388	-1.38496	2.33242	1.37078	0.392977	0.154324	-1.41928	0.900799	1.65942	0.519743	-1.08498	-0.813246	-0.310611	0.182438	-2.1565	0.784336	-1.65245	2.47763	0.98448	-0.587056
18254	1.16691	-4.97483	-1.45087	-4.97483	-4.97483	-0.160363	1.88725	-2.70087	-0.43694	-4.97483	-1.42082	2.7765	-1.00578	-4.97483	-1.48439	-0.443595	-0.122177	-4.97483	-4.97483	0.769095	-0.942862	-1.25017	-4.97483	0.404249	1.89259	0.406972	-0.0241497	1.98437	-0.715486	-4.97483	-4.97483	0.924404	1.03083	2.53543	0.121944	1.67338	-0.710284	0.671565	-4.97483	0.762391	-2.00462	-1.66749	-0.384584	-4.97483	-0.0808506	-4.97483	-0.732404	2.07707	-0.773738
37468	0	0	0	0	0	0	0	0	0	0	0	0	0	0	0	0	0	0	0	0	0	0	0	0	0	0	0	0	0	0	0	0	0	0	0	0	0	0	0	0	0	0	0	0	0	0	0	0	0
38158	-1.21692	5.09694	-1.75001	-2.82828	-2.82828	-0.00115462	-1.3419	-1.55724	-1.12343	-0.670015	1.30194	-1.29796	-2.82828	0.493852	6.09909	-0.162299	4.10142	1.29731	5.26113	-1.22837	-1.54414	-2.69152	5.63038	5.11521	-0.970582	-0.333516	2.56896	-0.422172	6.99012	0.299479	4.78944	-0.516636	0.790855	0.65764	0.0140696	-0.8847	-2.82828	1.57328	5.27387	1.22503	-0.661775	-0.434403	0.158337	-0.139554	-1.45443	0.839718	0.365804	-0.442418	0.0255958
32553	1.3734	0.10017	-0.592049	-0.257045	2.16691	0.625925	-0.659723	1.11869	-2.08009	0.699729	0.20063	0.843341	-1.00462	-2.8604	0.938474	-0.891375	-0.354944	-3.97256	-0.595969	1.74084	-1.28842	-0.610874	0.721329	1.58366	-0.505533	-4.42973	-0.112943	-0.248451	-4.93457	-1.08009	-1.56918	2.06981	-1.1047	-0.527408	1.71971	-2.12406	1.952	0.346645	1.91181	-2.06915	-0.498586	-2.54288	1.71875	-1.55216	-0.0778022	-3.69713	-1.83033	-1.8484	0.590051
48425	-4.09296	1.04488	0.916018	0.510354	-4.09296	-4.09296	-0.82521	-2.60384	-4.09296	-4.09296	-4.09296	-4.09296	-4.09296	-4.09296	-4.09296	2.40893	1.40719	-1.81299	4.39983	-0.787368	-0.0396366	-1.16845	-0.526577	-4.09296	0.507211	-4.09296	-2.40278	-3.26951	1.55149	0.143132	-4.09296	0.0619835	-4.09296	-1.11967	3.00987	-1.57648	-4.09296	-4.09296	-1.20923	-4.09296	0.919988	-4.09296	0.502331	-4.09296	-0.306859	-4.09296	-0.716671	-2.58208	-0.732165
52925	-0.262573	2.8518	1.45112	0.59684	-0.0848233	-3.97256	0.458277	-1.99885	-0.980512	-2.3474	-2.37034	-2.4572	1.38835	-0.217088	-0.0153742	0.403159	-0.733363	4.53753	-0.713355	-0.530948	0.163499	1.84246	0.207393	-1.09974	-0.176903	-2.0905	2.9726	-0.199421	-3.20689	1.35755	0.626953	0.107956	0.681314	-0.635764	2.27199	-0.678996	0.140648	-2.8997	-0.18508	-0.475134	-0.505943	-1.32662	1.12691	1.24732	1.23069	-1.95232	-0.542879	-1.69619	-3.06371
35126	0.0801119	-0.288593	0.462995	0.40414	0.527971	-2.64566	0.789604	-1.44183	-0.443988	-1.58251	-1.74904	-1.0604	0.833821	-0.655399	-0.398589	0.512176	-0.121706	2.27229	0.0950467	-0.0400815	0.567643	1.2646	0.14091	-0.550254	0.310456	-1.79536	1.52346	0.0116388	-2.8396	0.838831	-0.589876	-0.130839	0.277628	-0.578413	1.40229	-0.594879	-0.196938	-2.39138	-0.153286	-0.310611	-0.130681	-1.47875	0.401084	-0.580138	0.493442	-1.81655	-0.510252	-1.43362	-1.83547
33945	-0.492281	0.544683	0.130008	-0.241782	-0.683391	-0.292475	0.456596	-2.2049	0.511873	-1.29654	-1.76464	-0.230736	0.596172	-0.583593	0.709202	0.403922	-0.600774	3.49425	-0.245027	-2.22769	0.535257	0.869319	0.441483	-1.0625	-0.660635	-0.70275	1.93089	-0.658811	-0.0307666	-0.5272	-0.104232	-0.863546	0.84543	0.682304	0.869714	0.915942	-1.16133	-1.14433	0.540523	-3.7084	0.135535	-2.56235	-1.05949	-1.47393	-0.959318	-1.71501	0.205267	-1.5412	-1.39403
52926	-0.646112	-0.00824689	0.821057	0.212009	0.322044	-3.00115	0.77484	-1.38949	-0.822146	-2.09665	-1.5084	-2.11654	0.54666	-0.706983	-0.240759	0.18612	-0.361602	4.05463	-0.349235	-0.451859	0.24306	1.13934	-0.00708658	-0.955116	-0.283141	-1.59553	2.74375	0.159887	-3.24605	0.649386	-1.49696	0.0387171	0.527471	-1.11154	3.05169	-0.190339	0.115033	-2.58294	0.841973	-0.50943	-0.0640123	-1.97426	0.343465	-0.323733	1.5361	-3.51457	-0.983361	-1.47273	-1.5632
40699	-2.69152	-2.69152	-0.291769	-2.69152	-1.40469	-2.69152	-0.224654	-2.16424	-2.69152	-2.53952	-2.69152	-2.69152	0.200755	-1.23888	-1.52533	-0.967758	-0.938984	0.607958	-0.130997	-0.00795672	-0.621045	0.370611	0.0821576	-2.69152	-1.13258	-2.69152	0.857264	-0.47293	-2.69152	-2.69152	-2.69152	-0.0733933	-1.01072	-2.69152	2.69035	-0.232769	0.0908534	-2.69152	1.09518	-1.49614	0.230695	-2.69152	-1.32085	-2.69152	0.946357	-2.69152	-1.00029	-2.69152	-2.69152
64	-0.222128	1.71246	1.66912	1.55297	-0.205896	0.425889	0.509138	-0.668639	-0.257218	-0.476137	-2.42585	-0.242806	-0.277884	-0.314912	-0.202406	-1.58467	-1.56961	3.51234	-0.0717244	0.343351	1.0082	-1.49248	-0.208061	-1.17234	0.0988238	-0.534914	1.31307	-0.604279	-0.565118	-0.754626	0.707966	-1.24503	0.0885487	0.0194884	0.244156	0.0677764	-0.647693	-0.390434	-0.174296	-0.378382	1.42428	1.10064	-1.00347	-0.241441	-0.24127	2.93706	-0.715486	-0.000577193	0.340505
41370	0.440846	-1.10191	-0.701576	0.213378	1.48213	0.351515	-0.0628063	-0.859614	-0.209228	-0.937878	-2.44772	0.114234	2.45922	-1.07704	0.319502	1.01927	-1.77398	5.51371	1.26243	-0.606913	-0.301693	-0.251024	0.0094905	-1.2223	1.08454	0.0425043	-0.66818	-0.00882739	-0.566613	-0.978805	-1.80138	-0.846065	-1.02005	0.0586628	0.6277	-0.0225369	-0.693388	0.162339	-0.237013	0.101516	-1.95512	-0.935393	-0.476338	-0.969452	-1.71691	1.64025	-0.145765	-0.501239	-0.617941
22130	-1.5547	-0.302226	-0.00578235	0.000144262	-0.262054	0.252416	0.735522	-2.34593	0.647176	-1.10967	-2.93016	0.0289934	0.515612	1.05109	-1.45561	0.242694	-3.38534	0.128029	-0.21073	0.0870554	0.930927	-2.45245	-3.59597	1.33033	-0.0693005	0.871844	0.432318	-0.483178	2.64007	-2.57175	-0.876201	-0.377632	0.0564448	-1.21524	2.41216	0.558855	2.81305	-1.64341	-0.645435	1.48182	0.833659	1.51425	-0.728813	-0.391569	-0.999135	3.53572	-0.241953	-1.90023	1.29196
35434	-0.463151	-0.492687	-1.1623	-1.31043	0.11836	-0.400301	0.93885	-0.877791	-0.701107	0.409907	-2.46833	0.490057	-0.259288	-0.408704	1.41959	0.586308	-1.55894	1.57318	1.29713	-0.597714	-2.84996	0.815739	0.819505	-2.84996	-0.402588	-1.40583	-2.84996	1.62242	-2.84996	0.40523	-2.84996	-0.284897	-0.8871	0.131458	1.58429	0.424277	-0.224149	-1.22499	1.16909	-1.66155	1.36938	-2.50308	-0.454032	-2.84996	-0.750737	-2.84996	-1.70698	0.0945063	-1.06824
42109	0.764686	-0.611094	-0.0506518	0.051024	0.502432	-0.164561	-0.023563	-0.845028	-0.309538	-0.290004	-1.88257	-0.411387	-0.00795672	-0.573038	0.253142	-0.64679	-0.100824	0.0500489	0.963844	-0.160847	-0.378757	0.317188	0.186754	0.0220482	0.0394192	-0.424107	-0.37501	0.0738202	0.165815	-0.574326	-0.814768	-0.694555	0.42094	-0.199587	0.0219061	-0.369781	-0.0525957	-0.310254	-0.0877334	0.416948	-0.793607	-1.11404	-0.25068	-7.33352	-0.310254	-0.229213	-0.277359	-0.117318	-0.0968074
1600	1.30317	-0.318686	0.443925	-0.178045	0.74932	-0.393463	0.213752	-0.285249	-0.859876	-0.181313	-1.69666	-0.967476	-1.12973	-2.18836	0.764856	-1.83702	-0.0545421	0.553655	0.513996	-0.448509	-1.43987	0.0610158	0.527471	-1.46435	-0.0044793	-0.0121698	-1.25017	0.250962	0.259062	-0.590528	-0.888167	-1.53491	0.922959	-0.00259919	-0.970017	0.0166389	0.694212	-0.667263	0.385707	1.00195	-1.7004	-1.22162	0.137372	-4.99309	-0.215747	-0.79636	-0.370154	0.799916	0.503043
1512	-0.475535	-1.68548	-2.28209	-2.27579	-0.00752159	0.743817	0.399335	0.360982	0.27858	-0.282965	0.430606	1.34613	-0.237354	-0.287889	0.0521376	1.11676	-1.98507	0.713696	0.910119	0.827819	-0.408129	-2.14816	0.0340748	-1.52658	-0.870651	1.42433	-1.18017	0.426855	-0.495736	-0.920844	-1.83856	0.239887	0.658097	-0.0825301	1.48403	0.312433	0.504061	-0.118884	0.393306	0.0574156	-0.789112	-0.491064	0.10541	-0.317427	0.0897693	-1.37295	-1.55004	-0.432649	-0.712882
15704	2.63159	0.222805	-0.558942	1.013	1.32066	1.06454	-0.900503	-1.79987	-0.395739	0.40621	-2.66566	0.137372	1.32014	-0.727618	0.587077	-0.512102	-1.03239	1.35541	0.887603	-0.187379	-1.03919	-1.19199	1.49697	-0.884168	0.238909	-0.935945	0.473319	1.13086	-0.54751	-0.14003	-1.16942	-0.285952	-0.476338	-0.111228	-0.471129	-0.822911	1.06468	-0.447131	-0.748554	-0.0319461	-0.8044	-1.31905	-1.14624	0.0325241	-0.964658	1.06288	-0.937878	-2.47634	0.417812
53028	0.59321	1.52842	0.216982	-0.119197	1.63687	0.348006	-1.16262	-2.82623	0.0219061	-0.517461	-3.37034	-0.308645	0.407625	-0.281036	-0.19248	1.20226	-1.46554	0.0596322	1.64911	-0.406407	-0.15457	0.0593553	1.32395	-1.6407	0.399116	-0.75268	0.351176	0.451963	-0.648146	0.156267	-0.811472	0.685626	-1.2863	-0.884168	-0.0476664	-1.70275	-0.331881	0.570463	0.28889	0.351515	-0.406598	-1.79186	-1.43401	-1.46554	-0.87382	0.988776	-0.493906	-1.343	-0.721896
1444	0.74786	4.75658	1.19749	1.65956	-1.84581	1.80182	0.119157	-1.28419	-3.85517	1.2593	0.506703	-1.07826	-2.57175	1.20076	1.4393	-3.76415	-2.92139	-0.470929	-3.02444	-0.740336	2.2693	-3.09296	-0.535541	-0.904818	1.43856	-3.85517	2.68219	0.2929	-1.02503	1.80083	1.10755	-2.6056	-1.75195	-0.0319461	1.47358	-0.892446	-3.85517	1.25864	2.90908	-1.679	5.80879	2.95667	-3.85517	3.15809	-0.848921	-2.36216	-3.85517	-2.09974	1.93504
38183	-0.295482	-6.24332	-0.0640123	-1.58684	-1.06854	-2.39062	2.61558	-1.69199	-0.625934	-0.700404	-1.28525	-1.57046	-0.49147	-1.77004	-0.685477	-0.608012	-0.517668	1.10004	-3.44536	0.0961269	0.947853	1.57908	0.607958	-2.54962	1.61221	-0.30668	-0.640254	1.13126	-1.16488	-0.90185	-0.417733	1.23413	0.46801	1.03738	1.1662	0.656451	-1.34924	-0.537215	0.594262	0.352533	2.32585	-6.24332	1.23205	-6.24332	-0.717857	-2.06613	2.81081	-2.89218	-1.46674
35432	3.14196	4.89389	-0.366615	-3.13797	0.736042	-2.32554	0.00547185	-1.89647	-0.407938	-0.115441	-2.19232	4.57307	1.4917	-1.05439	-0.656308	-0.683159	-1.22769	-3.13797	-1.02327	0.819832	-0.426044	0.543595	1.952	-0.616171	0.490057	-3.13797	-1.26708	-3.13797	0.865285	1.0383	1.36177	-3.13797	-0.883103	-3.13797	-3.13797	6.83648	0.126709	0.498557	1.06771	-3.13797	-0.290004	-0.765621	-1.73841	-1.52533	0.488001	0.578504	0.122076	-0.740577	-0.184425
32619	-2.14688	1.35027	-2.14688	-2.14688	-1.13321	-2.14688	3.98287	-0.181968	-2.14688	-2.14688	-2.14688	-2.14688	-2.14688	-2.14688	-2.14688	-2.14688	-2.14688	-2.14688	-2.14688	-0.589008	-0.0184396	-2.14688	-2.14688	-2.14688	-2.14688	-2.14688	-0.750979	-2.03386	-2.14688	-2.14688	-2.14688	-2.14688	-2.14688	-2.14688	1.24343	-2.14688	-1.83753	-2.14688	-2.10905	-2.14688	-2.14688	1.84916	-2.14688	-2.14688	-2.14688	-2.14688	-2.14688	1.046	-0.999135
40708	-2.02444	-5.2709	-5.2709	-1.0505	0.683472	-1.93346	1.01049	-0.876466	0.0939658	0.153676	0.697507	-1.58078	-1.35734	-0.250509	-1.3452	0.613626	-0.83367	-5.2709	2.11663	1.38372	0.612588	-2.10284	0.068602	-1.66795	-1.52991	-0.652675	-2.09234	1.7886	-1.79887	-1.95736	-2.66566	0.524766	1.9957	-1.15553	2.50287	-2.40507	0.469261	-1.03327	1.14359	-1.5216	0.028852	0.154713	-1.49859	-5.2709	0.534858	-1.24469	-2.3452	-1.13384	-0.217591
32562	-2.12092	2.2279	-0.454032	-1.61264	0.711231	-1.73408	1.70783	-0.459774	-3.54456	-1.09019	-1.24845	-0.772013	-1.25051	-1.74952	-3.79186	0.851199	-0.454822	-4.44536	0.0576929	2.70669	-1.39783	-3.06975	-0.735043	-4.03741	0.401521	-1.46993	-1.44261	1.15153	-1.16521	-3.09665	-0.855693	-0.723563	1.34477	-0.00897255	3.4277	-1.7051	1.50401	-3.57863	-0.66818	-3.93457	-3.02444	2.68181	-2.34666	-2.80591	0.640991	2.35775	-4.97937	-0.0207795	1.80376
35127	-0.0616013	-2.12092	-0.96804	1.26087	0.903578	2.22246	-0.851001	0.690462	0.67229	-0.14401	-1.43792	0.837217	0.308594	-1.37146	-0.286656	-0.109203	-1.64341	-1.52949	1.00468	0.398022	0.158466	-1.30472	-0.507993	0.950991	-0.184261	-0.841146	-0.253945	0.902884	-1.69759	-0.904818	0.0799754	-0.161169	0.461109	0.0295589	-0.286128	-0.664059	-0.708396	1.35873	-0.557455	0.261711	-0.55131	-0.917297	0.351176	-0.696424	0.063779	0.810649	-0.327167	0.123666	0.387363
1898	0.909274	4.17123	2.91627	1.42094	-0.0892673	0.204391	-0.407364	-3.00231	-1.14369	2.41522	-2.42121	0.328147	-0.989363	-0.948419	1.29625	-2.53032	-3.30472	3.64113	-1.81655	-0.644307	4.01529	-0.914575	0.14952	-0.99827	0.471864	-1.52782	2.82751	-1.40087	-2.11404	-0.932637	-0.554909	-1.736	-0.766603	1.44239	-1.26708	-2.18442	-1.05439	-0.245882	3.66316	-0.564905	3.99394	2.75551	-1.37557	0.652601	-1.87726	0.814427	-0.964095	-1.30258	2.81073
40703	0.586404	-0.400492	-0.195946	0.265677	0.887993	-0.2124	0.679244	0.236829	-0.659039	-0.769305	-1.73985	-0.205896	0.736042	-0.776207	-0.239907	-1.54751	-1.25463	0.887837	0.483983	-0.754383	0.0464212	-1.20823	-0.650408	-0.507173	0.647176	-0.148161	-1.25051	0.80364	-0.292299	-1.11654	-0.716197	-0.790859	-0.339893	-0.0399332	0.723952	0.63914	-0.0638615	0.129217	-0.421399	2.07149	1.29266	-1.80037	-0.943971	-0.85048	-0.359194	-0.0197553	0.540622	0.908275	1.52411
32452	-1.74855	0.00561557	0.907198	0.225398	-0.5754	-1.40507	0.870029	0.773996	-1.02974	-0.779918	-4.29053	-1.93954	-3.36438	-4.32482	-1.23074	3.22486	-0.621045	-2.90833	2.2803	0.663937	2.26613	-0.668409	-0.453439	-6.02093	0.569199	-2.61617	-2.0221	-0.924399	3.42151	-0.595751	-4.20823	-0.14417	-0.651768	1.74127	1.73131	0.401303	-0.508814	-0.750979	-1.16036	-2.06733	1.91537	-2.64205	0.742437	-4.91267	-1.6707	-2.4274	0.822526	-0.346848	1.03527
48460	1.21344	0.49211	-4.662	-4.662	-1.85935	-3.15972	3.80142	2.16816	5.26909	-4.662	-2.77893	-3.77992	-4.18705	-4.662	0.773743	-4.662	-1.14242	0.671927	-4.662	-2.03268	-2.59597	-2.64476	-4.662	0.0760117	3.13213	-0.593572	-4.662	-4.662	-3.46753	-4.662	-4.662	-4.662	-3.25567	1.84153	1.82448	-2.25498	-4.23786	-0.459774	-4.662	-4.662	0.448267	-2.74565	3.47746	-4.662	2.15432	-2.14242	-1.37482	-3.77201	-2.80793
33442	0.559051	0.50284	0.064331	0.326192	0.79452	-0.311506	-0.651994	-1.60121	-0.0883468	-0.0871202	-2.17658	-0.129103	1.0212	0.461214	0.2444	-0.370527	-0.391948	-0.351811	0.663026	-0.017271	-0.244172	-0.0484122	0.275245	-0.604718	0.0786098	-0.128629	0	-0.284897	0.0219061	-0.408129	-0.394411	-0.267948	-0.218934	-0.239396	0.168899	-0.877791	-0.233786	-0.120451	-0.292829	0.245496	-0.508814	-0.742265	-0.216921	-1.15136	0.1137	0.633571	-0.55703	-0.572608	-0.304541
1408	2.8862	4.67701	-3.02679	-0.570036	-3.02679	-3.02679	-3.02679	-3.02679	-3.02679	-3.02679	-3.02679	-3.02679	0.489954	-0.46335	-3.02679	-3.02679	-0.597933	4.11663	-3.02679	-3.02679	-3.02679	-3.02679	-3.02679	-3.02679	-3.02679	-3.02679	-3.02679	-1.01596	-3.02679	-3.02679	-3.02679	-1.22769	-3.02679	-3.02679	-0.882305	-3.02679	-0.405451	-3.02679	-3.02679	-1.35734	0.359296	-3.02679	-3.02679	-3.02679	-3.02679	-3.02679	-3.02679	-3.02679	-3.02679
1651	-0.77967	-1.02034	-0.288065	-3.22702	1.3003	-0.613962	0.413486	-0.344465	-1.18148	-1.23923	-3.22702	1.4104	-3.22702	0.304628	0.00302648	0.205017	-0.261708	1.31852	-3.22702	-0.179188	-3.22702	-3.22702	3.37847	-3.22702	0.202136	-1.22331	-1.23854	-0.237183	-0.907251	2.33768	-3.22702	2.51078	0.97306	0.120219	0.810402	-0.146403	-0.502669	0.937194	0.144569	0.630965	-0.224317	-3.22702	0.0786098	-2.42585	0.425352	-3.22702	0.222928	-0.0502036	0.0298416
2150	0.681314	-0.49981	-2.09851	-2.09851	0.284277	0.385376	0.341872	-0.0637107	-0.25877	-0.7471	-2.09851	1.70823	-0.196938	-0.328616	-0.658583	-0.108114	-0.620823	1.40909	-2.09851	-0.323913	0.307429	-0.480357	1.88241	-2.09851	-0.0738487	-2.09851	-2.09851	-0.463947	0.422771	0.516318	-2.09851	1.52897	0.0588014	-0.995103	0.936289	-0.839854	0.235237	0.214995	0.1141	-2.09851	-0.675074	-2.09851	-2.09851	-2.09851	0.564525	-2.09851	0.245861	-2.09851	0.0629506
31555	0.258097	-0.930985	-2.0517	-1.00868	2.67846	-0.192645	-0.85491	-1.48197	-0.910231	-0.475936	-3.5412	1.24086	0.0253123	2.88131	-0.208394	1.39127	-1.23991	3.19182	0.181293	-1.52949	-0.508609	-0.705806	3.73003	-1.2923	0.657914	-0.52824	0.549521	0.557876	0.178747	2.83368	-0.110137	2.82501	0.470719	-0.846065	0.220701	-1.22769	-1.01917	1.28285	0.0539454	0.119024	0	-0.56043	-0.350155	-0.10967	1.15205	-1.6652	0.772477	0.123269	-0.647693
46225	-1.04186	0.130799	-0.287008	1.02056	-0.380258	0.496309	1.11962	-0.385337	1.63956	-0.515192	-0.816037	-0.0955737	-1.16553	-2.21961	-0.717382	0.751635	-1.59031	-2.21558	1.32797	0.734655	1.31435	-1.68594	-0.481364	0.383386	-0.355313	-0.870915	-1.65699	-0.237524	-2.51622	-0.9703	-2.16101	-0.875672	1.51374	1.36362	0.122871	0.944259	-0.0168331	0.706641	1.14313	0.583615	0.300768	-1.16521	0.323658	-1.64882	0.909351	-0.408512	0.936063	-0.00911773	0.59684
48428	0.503959	-2.15779	-1.98108	-0.6333	2.21229	0.880411	1.21798	0.66102	0.327342	2.83099	-1.23888	1.53152	0.864889	-1.81858	-0.796862	-1.92303	-1.32626	1.57614	-0.208728	2.17757	-0.16004	-0.398779	0.719052	-0.0762803	-0.390434	-0.605815	-2.1016	-1.08988	0.358059	-0.217424	-1.85883	1.6249	1.99874	0.376957	0.639695	-0.0312088	1.78501	0.875072	0.892974	1.44827	0.762561	-3.28069	-1.5679	-3.56832	-0.368849	-2.17984	0.647545	-0.514985	-0.0409718
48990	0.78785	2.53371	-0.462555	-0.0315037	-2.72738	0.770449	0.32458	-0.46037	0.511772	0.0494914	-1.57605	1.39802	2.26978	0.138814	1.52085	0.112633	0.146395	0.210015	-0.945638	0.207143	0.592923	-0.0686952	-1.68594	0.287354	-4.30472	-2.10905	-0.341354	-1.5039	0.874522	-1.39973	0.23352	-4.30472	0.0775165	0.502127	-1.09357	-1.20423	0.701239	-0.114348	-0.573896	1.54839	-0.0811558	2.39053	-1.24777	0.363564	-4.30472	0.931532	-0.941753	-1.25291	0.337996
18335	-0.733603	0.958509	-2.08009	-2.94675	-0.609332	0.650397	1.99538	-6.73312	-0.294066	-1.63846	-5.79586	2.59331	0.733441	-0.129734	-1.15811	-1.343	1.27507	1.17063	0.781066	-0.864596	-2.0523	0.738292	-1.59466	-0.399921	0.193456	-3.15972	1.4282	2.11483	-0.594879	-2.07522	-1.47273	-5.40507	-2.21893	0.946506	1.59034	1.37457	-3.70275	1.69946	1.69862	-3.1805	-4.38082	-0.0156659	-2.9412	-2.76415	0.0192037	0.106616	0.885574	1.68796	-1.69292
1899	0.471968	1.51066	1.56896	0.821873	0.578311	-1.13195	-0.712173	-2.25567	-0.440459	-1.48116	-2.62861	-0.162299	-0.230398	1.89126	-0.122648	0.393965	-0.548143	0.194591	2.14845	-0.558304	0.360533	-0.580353	0.61551	-0.798868	0.597031	-0.247423	0.623399	-0.636661	0.132511	-1.66933	1.5431	-0.878056	-1.11404	-0.793357	0.279412	-1.72977	-0.230567	-0.655853	-1.16521	-0.443791	0.586308	-0.511896	-0.998846	1.17383	-0.24366	0.930245	-1.91921	-0.444576	-0.424881
586	-3.65109	0.184471	-3.65109	-3.65109	-0.443007	-3.65109	-3.65109	-1.70604	3.36764	0.621993	-3.65109	-3.65109	0.0563061	-3.65109	-0.418697	-3.65109	-1.08406	1.37579	-2.39062	-0.359749	-3.65109	-0.96804	0.632454	-1.8196	-3.65109	0.677892	0.375735	-3.65109	0.429	-3.65109	-3.65109	-0.939814	-1.95792	0.465818	2.26159	-2.309	-1.63308	0.40414	-1.64476	-3.65109	1.17773	1.55341	-3.65109	-1.31258	-1.98736	-0.290886	-3.65109	-3.65109	-0.191162
38595	-3.86986	-3.86986	-3.86986	-3.86986	-3.86986	-3.86986	-3.86986	-3.86986	-3.86986	-3.86986	-3.86986	-3.86986	-3.86986	-3.86986	-3.86986	-3.86986	-3.86986	-3.86986	-3.86986	-3.86986	-3.86986	-3.86986	-3.86986	-3.86986	-3.86986	-3.86986	-3.86986	-3.86986	-3.86986	-3.86986	-3.86986	-3.86986	-3.86986	-3.86986	-3.86986	-3.86986	-3.86986	-3.86986	-3.86986	-3.86986	-3.86986	-3.86986	-3.86986	-3.86986	-3.86986	-3.86986	-3.86986	-3.86986	-3.86986
1806	-4.51293	3.61926	1.16504	2.71761	-0.367918	-4.51293	-4.51293	-4.51293	-4.51293	-4.51293	-4.51293	-4.51293	2.75559	1.85917	-1.40087	-4.51293	-2.36587	1.29913	-0.434403	-3.30187	-0.0868138	-4.51293	-2.69432	-4.51293	-0.970017	-4.51293	1.83524	-4.51293	-2.13163	-1.41465	1.49549	-1.70087	-4.51293	-3.29336	-4.51293	-4.51293	-4.51293	-4.51293	-4.51293	0.477677	1.20671	2.32619	-4.51293	1.82016	-1.09019	-4.51293	-0.447525	-2.20823	0.239398
15772	0.086512	-1.4489	-1.43909	-0.666805	1.33994	0.560128	-0.0668806	-0.214742	0.2587	0.271545	-0.982791	0.250113	0.0732718	-0.0628063	-0.287184	-0.808437	-0.479351	-0.750251	1.19333	0.562084	-0.713592	-0.373888	0.170181	-0.531156	0.41446	0.57889	-2.59335	-0.112787	0.00676478	-0.951206	-0.304362	0.532467	1.93776	0.877352	0.974309	-0.180659	0.786847	-0.419662	-0.28648	0.288299	-0.695022	-1.074	0.354339	-1.27963	0.275961	-0.36049	-0.526785	-0.671393	0.172488
1827	-3.30472	-2.18639	-5.27649	-5.27649	2.29343	-2.22297	-3.36142	-0.0289991	-3.16877	0.0899049	-4.84477	0.694301	-5.27649	0.339479	-5.27649	1.23579	0.122341	-5.27649	4.45963	-1.65336	-1.27439	0.166458	4.27822	-5.27649	-0.10827	-0.0895743	-1.8646	-0.599025	1.17204	-0.0215115	-5.27649	3.07958	2.08719	0.162855	-0.962969	-4.38685	-1.66841	-1.13701	-1.78687	-5.27649	-1.10843	0.380397	-0.691989	-5.27649	1.45265	-5.27649	1.4727	0.806778	-0.423333
27731	0.479438	0.274888	0	0.265317	1.35366	-0.152163	-0.6333	-1.38949	-0.0124608	-0.018878	-1.89754	-0.503282	1.38383	0.00417776	0.0985543	-0.405643	-0.55385	0.799502	-0.0264989	-0.19248	-0.455218	-0.421593	0.58477	-0.759502	0.0659858	0.417272	0.0267293	-0.649503	-0.140348	0.0325241	-0.863284	-0.364942	-0.0356383	0.282499	0.0935602	-0.976816	-0.740818	-0.307751	-0.562772	0.805292	-0.353653	-0.908605	-0.519942	-0.716197	0.121015	0.648742	-0.206895	-1.14561	-0.197269
40421	-4.03978	-4.03978	-4.03978	-4.03978	-4.03978	-4.03978	-4.03978	-4.03978	-4.03978	-4.03978	-4.03978	-4.03978	-4.03978	-4.03978	-4.03978	-4.03978	-4.03978	-4.03978	-4.03978	-4.03978	-4.03978	-4.03978	-4.03978	-4.03978	-4.03978	-4.03978	-4.03978	-4.03978	-4.03978	-4.03978	-4.03978	-4.03978	-4.03978	-4.03978	-4.03978	-4.03978	-4.03978	-4.03978	-4.03978	-4.03978	-4.03978	-4.03978	-4.03978	-4.03978	-4.03978	-4.03978	-4.03978	-4.03978	-4.03978
44552	0.262313	-1.00173	-1.05919	0.519743	1.89216	2.16909	1.68014	-0.634196	-0.143851	0.0251706	-2.29124	-0.0682413	-0.577121	-0.885766	0.558855	-0.798868	-0.715249	1.78948	-2.18115	1.32187	0.00834346	-0.299028	0.959622	-1.2099	0.928351	0.189919	-0.980227	1.23866	-0.763905	-0.31079	0.300885	-0.535332	-0.192975	0.485221	1.86445	1.22126	0.685716	0.545178	0.358284	0.523963	-1.11967	-1.97937	-1.47794	-0.444969	0.653335	-0.600118	-1.19529	-0.881242	0.29537
42382	0.813361	0.444985	0.429964	1.11756	0.904503	-0.0229766	-1.88897	-2.02444	-0.652901	-0.587706	-2.31545	-0.407555	0.684639	0.0370307	0.111699	-0.580353	-0.606254	1.07717	0.045443	-0.397258	0.137504	-0.214073	-0.0253239	-0.490456	0.465713	0.281431	0.0467006	-0.43012	-0.776701	-0.419662	0.298658	-0.718569	-0.444184	-0.0791732	0.00575927	-0.204399	-0.612196	-0.644533	-0.692455	0.783415	-0.289651	-3.2029	-1.14146	0.149259	-0.52533	-0.776454	-0.258253	-1.20789	-0.492281
15915	0.986083	-1.30829	-0.443988	-0.185901	0.896776	0.235237	0.0166389	-0.631288	0.519844	0.143132	-1.47875	0.132643	0.828794	-0.964095	-0.280159	-1.71217	-0.464146	0.237197	0.505383	1.21014	-0.905359	0.00432161	0.746915	-0.472329	0.0854247	0.557091	-2.30543	-0.44969	-1.02063	-1.09881	-0.252226	-0.380446	0.126841	0.733528	0.688315	0.0905825	0.445409	0	-0.308645	0.570851	-1.21893	-3.10656	-1.26015	-3.10656	0.656176	-1.15521	-0.573896	-0.834699	-0.348684
47897	0.414785	3.48562	-1.51953	-0.70463	0.584578	1.44297	1.28972	-0.387034	0.425889	-0.010861	-0.876731	0.650029	1.49072	-1.46594	0.389787	-0.505124	-0.476137	0.168514	-0.312402	2.09764	-0.106094	-0.544351	-0.609773	-0.289651	0.0893626	0.0768327	-1.55979	0.720016	-0.991657	-1.79786	2.71024	-0.175762	-0.0673341	0.77104	1.02489	1.07094	0.927972	0.09815	0.677892	1.4507	-1.02767	-1.85152	-0.735764	-2.39062	-0.757306	0.259062	-0.351443	-0.925495	0.912803
39592	0.733441	0.793022	0.459641	0.80925	-1.27928	0.047678	-0.392895	-1.89593	-0.701811	-0.475334	-2.10967	1.16434	-0.511896	-0.866963	1.03865	-2.81097	-2.81097	0.411426	-1.49046	-0.137172	1.23799	-2.81097	-0.796611	-2.81097	0.18053	-1.67807	0.969233	-0.165208	-2.24264	-0.306323	0.576474	-1.93788	-1.49452	0.0142124	1.27065	-0.702985	-0.64905	1.03436	-0.000865877	-0.362714	0.557582	0.721766	-0.232599	0.716069	-2.81097	-2.81097	-2.81097	1.5103	0.0295589
21151	0.594644	2.69107	-1.22263	-0.508609	3.6934	-2.06311	4.88362	-0.986216	-0.815529	-5.65836	-2.4493	-1.93733	6.83254	4.04542	0.444773	2.23214	-5.65836	2.49623	-2.60296	-2.64747	2.81194	4.13406	3.67223	7.90884	-0.384019	1.36854	0.486148	-0.768076	2.7255	1.16266	-2.71123	1.79448	-0.444576	-0.12202	-1.90563	3.83577	-0.0257644	0.880803	-1.12847	-5.65836	0.136716	2.97556	-4.48681	-2.53366	2.82778	3.71161	0.363788	-0.0854355	-4.05649
1495	-4.07826	-0.658356	0.153676	-1.72023	1.37579	-1.92632	-4.07826	-4.07826	-1.49574	-1.79336	-4.07826	-1.91376	-0.484388	0.306729	-1.40698	-1.33716	-3.04573	0.62826	-0.260152	-1.06794	-1.50922	0.277866	-0.0944951	-0.530322	-0.100979	-0.871443	-0.00187672	-0.8871	0.456386	-0.293359	-0.354759	0.187768	-1.06764	-0.224823	-0.656081	-0.853084	-0.352363	-0.136696	-0.704159	0.378734	-0.929061	0.427499	-0.5272	-0.824188	0.957617	2.0643	-1.0862	-1.23582	0.41186
1515	0.1644	-1.8396	-2.4089	-0.620823	1.62082	0.1956	0.19131	-1.55979	1.48455	3.72468	-0.130523	1.79743	0.212383	2.97539	-2.38007	-2.23311	-2.63397	1.09565	-2.28912	1.32694	6.83385	0.136323	-2.12092	-3.04454	-0.920298	6.45904	-1.2856	0.00604663	-0.231583	-2.5039	0.260267	-0.861186	0.0742314	-0.513543	-0.187871	0.402613	-1.00868	1.21039	-0.345931	-0.380446	0.115832	-0.153928	-2.1367	-0.862496	0.969602	6.01962	2.32294	-2.38987	-2.56832
33384	-0.0306192	1.94995	-0.0906493	0.661385	2.09271	-1.36364	0.884168	-3.15457	1.83394	5.47048	-2.76415	-0.335881	1.43152	6.11334	-0.227523	-2.29832	-2.10532	3.98627	-1.30829	0.0174944	4.47276	2.99951	-0.818834	-2.09234	-0.724516	5.38595	1.23462	-0.255839	-0.415615	-1.2029	4.76724	0.00374614	-0.57906	-1.15136	-1.98965	-0.578413	-0.47293	0.124857	-1.28455	-0.842698	0.601126	3.81468	-2.45008	0.160662	0.959844	7.92972	5.1248	-2.28069	-2.06552
1516	0.581689	0.940054	0.108089	0.267236	-0.891375	1.6352	0.671475	0.227371	-1.5043	-0.223138	-0.0312088	1.24908	1.38626	0.14091	0.0471195	-2.95344	-2.01859	-0.148321	-1.00376	1.29154	-0.366429	-2.95344	-1.8879	-1.82266	0.234992	-0.0802404	0.00446544	1.05901	-2.95344	-2.95344	-2.95344	0.176833	0.272859	0.658828	0.316377	-0.740336	0.881743	-0.817816	1.84044	-0.502669	2.10306	-0.239226	-0.971997	0.436162	-0.896737	-0.915391	1.63036	-0.772752	1.29319
32379	1.21456	0.0661236	0.187134	1.06812	0.312665	0.838185	0.218843	-1.64656	0.512075	-0.625489	-3.01625	-3.01625	0.187388	0.95442	0.534062	-1.25291	0.455439	1.85778	1.71356	-1.39935	0.124857	-1.70745	-0.0409718	-3.01625	-0.397828	0.61438	0.282025	-3.01625	-1.06281	-1.41196	-3.01625	-3.01625	-0.366987	0.797345	-0.0337172	-3.01625	-0.92221	0.458067	-0.538891	-1.14752	1.02432	1.13317	-0.971714	-1.6579	0.884793	-3.01625	-0.0279691	-1.09573	0.0451634
32398	1.2854	-3.44066	-3.44066	-3.44066	-0.686174	0.989357	-0.130997	-3.44066	-3.44066	-3.44066	-2.17919	3.42596	2.60623	-3.44066	-1.0619	0.860605	-3.44066	-3.44066	-0.628385	1.10809	-0.594879	-1.25567	0.154713	-2.47955	0.869714	-3.44066	-3.44066	0.525267	-0.74589	0.335026	-0.838306	1.85842	-0.19512	-3.44066	0.571628	-3.44066	1.79589	-3.44066	-1.18771	-3.44066	-0.630617	-3.44066	-0.443399	-3.44066	-0.954277	-3.44066	0.097476	-1.68409	-3.44066
1648	-0.259461	0.829768	0.251689	1.09099	-0.587923	0.422986	-0.0220973	-1.01596	0.599889	-1.18705	-1.47353	0.180275	-0.242806	-0.577121	0.406754	-1.55047	-1.97653	0.153287	-1.11466	-0.631064	0.7554	-0.667722	-0.45107	-1.31509	0.152119	-0.904008	-0.350339	-0.277184	-0.531156	-0.818071	0.510962	-0.12658	0.21661	0.170181	0.279768	-0.0572415	-0.638007	0.760774	-0.0682413	0.675274	2.01368	-1.29761	-0.123277	-0.369595	-1.07613	0.841088	-0.00332202	-0.676918	0.951812
2342	0.851359	-3.59423	-3.59423	-3.59423	-0.0997418	0.430178	0.973428	0.990664	0.485736	0.665393	-1.22297	0.160791	-0.442811	-0.805661	-1.85361	-3.59423	-1.40278	1.0606	-0.67761	0.0850167	-1.25981	-0.941199	0.368936	-0.220782	0.152248	0.676719	-3.59423	-0.667722	0.783331	-0.940645	-3.59423	1.12121	0.432425	-0.125793	2.85603	1.15989	0.368377	1.45765	0.646624	0.182565	0.187768	-1.00289	-0.0452826	-3.59423	1.15205	-2.12281	-0.730009	0.0104934	-0.734563
52954	-2.76121	-2.76121	-2.76121	-2.76121	-2.76121	-2.76121	-2.76121	-0.622376	-2.76121	-2.76121	-2.76121	-2.76121	-2.76121	-2.76121	-2.76121	-2.76121	-2.76121	-2.76121	-2.76121	-2.76121	-2.76121	-2.76121	-2.76121	-2.76121	-2.76121	-2.76121	-2.76121	-2.76121	-2.76121	-2.76121	-2.76121	-2.76121	-2.76121	-2.76121	-2.76121	-2.76121	-0.0385989	-2.76121	-2.76121	-2.76121	-2.76121	-2.76121	-2.76121	-2.76121	-2.76121	-2.76121	-2.76121	-2.76121	-2.76121
485	0.51783	1.84246	-0.915664	-1.88897	1.37685	0.503959	0.675726	-1.79736	-0.112163	0.982072	-3.42818	-0.0380063	0.246712	-1.74613	-0.253773	-2.38458	-1.07339	4.72742	0.661385	-0.651541	-0.660178	0.285461	0.177216	-3.42818	-1.736	-0.00144342	0.835035	-0.898081	-0.39138	-0.594879	-2.62593	-0.805156	-0.881773	-2.32771	0.934856	0.179893	-0.586623	-0.380071	1.61367	0.500088	-1.75049	-3.42818	-1.40507	-2.66475	0.333996	-1.90401	-2.07097	-1.08559	-1.60647
42459	-3.17658	0.328262	-3.17658	-3.17658	-3.17658	-3.17658	-3.17658	-3.17658	-3.17658	-3.17658	-3.17658	-3.17658	-3.17658	-3.17658	-3.17658	-3.17658	-3.17658	1.1277	-3.17658	-3.17658	-3.17658	-3.17658	-3.17658	-3.17658	-3.17658	-3.17658	-3.17658	-3.17658	-3.17658	-3.17658	-3.17658	-3.17658	-3.17658	-3.17658	-3.17658	-3.17658	-3.17658	-3.17658	-3.17658	-3.17658	-3.17658	3.14478	-3.17658	-3.17658	-3.17658	-3.17658	-3.17658	-3.17658	-3.17658
34384	1.24324	1.02112	1.25066	2.44906	-1.38157	-0.54414	-2.0948	-0.555969	0.548831	-1.29548	-2.25567	2.18476	-2.12847	-0.453834	-0.0831412	1.92573	2.12254	2.79494	-0.236333	-0.977668	-1.98507	1.19944	-2.28842	-2.14178	0.954717	1.52617	0.29537	-0.870651	0.0867838	0.680864	-1.47754	-3.49981	1.4768	2.16761	1.9381	-1.20623	-0.871971	0.234133	-0.656763	0.38084	1.0968	0.679154	1.27775	-1.94953	2.17568	-3.01159	-0.840113	-1.0982	1.38973
15960	-0.155534	-0.155534	-0.155534	-0.155534	-0.155534	-0.155534	-0.155534	-0.155534	-0.155534	-0.155534	-0.155534	-0.155534	-0.155534	-0.155534	-0.155534	-0.155534	-0.155534	-0.155534	-0.155534	-0.155534	-0.155534	-0.155534	-0.155534	-0.155534	-0.155534	-0.155534	-0.155534	-0.155534	-0.155534	-0.155534	-0.155534	-0.155534	-0.155534	-0.155534	-0.155534	-0.155534	-0.155534	-0.155534	-0.155534	-0.155534	-0.155534	-0.155534	-0.155534	-0.155534	-0.155534	-0.155534	-0.155534	-0.155534	-0.155534
15730	1.87145	-0.340623	-0.651541	-0.106094	0.543991	0.631989	-0.498179	-1.76513	-0.554697	-0.254634	-2.51457	0.313942	1.4417	-0.229213	-0.193635	0.384934	-1.56704	2.21655	1.92903	-0.417155	-0.616392	-0.410812	0.702569	-0.684318	0.316957	-0.461363	0.159371	0.812621	-0.541198	-0.0957279	-0.699232	0.344033	-0.093879	-0.0511002	0.0126402	-0.692455	0.604071	-0.215412	0.091666	0.394734	-0.201244	-0.989936	-0.743231	0.0545012	-0.284546	-0.204898	-0.456999	-1.30508	-0.380446
52990	0.97306	2.81748	1.0256	0.759497	2.36561	-0.881242	-1.33716	-3.79586	-1.39517	-1.25601	-4.37782	0.318114	1.45412	-0.66818	0.523562	1.49708	0.118626	-0.306323	4.08021	-0.999423	-0.12926	-0.65449	0.816804	-2.018	1.14626	-0.410812	0.378068	0.716157	-1.04157	-0.534078	-0.149921	0.983751	-1.33862	-1.92632	0.539432	-1.27683	-0.30561	-0.333153	-0.72738	-0.531156	-0.71241	-1.58597	-1.05769	-0.63913	-0.435573	2.48391	-0.0886536	-1.6416	-1.24503
1437	1.14281	-0.868542	-0.931536	-1.38082	0.789938	-1.24332	-0.775713	-1.23582	-0.181313	-0.606694	-1.32626	-2.309	1.09802	-1.03298	0.0357647	-1.5043	-2.9568	0.571434	1.37139	0.232047	-1.42198	-1.74468	-0.235654	-1.5345	0.364909	-0.0688465	0.0959919	-0.0420111	-1.22095	-0.978236	-1.69806	-0.235994	0.597889	0.539035	0.415867	-1.38571	0.490878	0.270469	-0.465739	-0.793107	0.123004	-0.104387	-0.368477	0.358171	0.299596	-1.36401	0.0451634	-1.74082	-0.933739
41888	-1.94786	-1.94786	-1.94786	-0.191162	-0.182786	-0.362343	0.655718	-0.77596	-0.0282633	0.918997	-1.73264	-1.94786	-1.94786	-1.94786	-1.94786	1.64224	-1.94786	-1.94786	0.0094905	0.0482362	-1.94786	-1.94786	-1.45641	-1.94786	-0.573467	-1.23854	-1.94786	0.538836	0.659285	-1.94786	0.142609	0.279174	-0.816799	-1.94786	1.46347	1.1858	-1.47393	-0.203402	-0.138283	1.02807	-1.94786	-1.94786	0.262674	-1.94786	-0.149601	-1.94786	-1.10905	-0.241782	-0.0288519
37058	1.27483	-1.09265	-0.0409718	0.470511	1.35659	0.778209	-0.243147	-0.870651	0.323197	0.451963	-1.96973	1.56633	1.1375	-1.38873	-1.8625	-0.765867	-0.532616	-1.88683	-1.31833	0.498353	-0.364756	-0.218766	-0.262573	-0.912401	0.0676387	0.649845	-1.09419	0	-1.97767	-0.584241	-1.17364	0.378955	0.36233	-0.242635	0.925923	-0.132104	0.69332	0.23842	-0.146723	0.826111	-0.834185	-1.1818	-1.09789	-1.52575	-0.134002	0.344033	-0.209562	-0.127683	-0.621266
36649	-5.20556	-5.20556	-3.26119	-2.49248	-5.20556	-5.20556	1.45444	0.324465	1.10588	-2.67208	-5.20556	-5.20556	-0.977384	-5.20556	2.65762	-5.20556	-5.20556	4.76905	-5.20556	-5.20556	-5.20556	-5.20556	0.693141	-0.726186	1.06095	-0.822656	-5.20556	0.362442	-2.83136	-5.20556	-5.20556	-5.20556	-5.20556	-2.83547	-5.20556	-2.35624	4.24723	-4.71786	-5.20556	-1.11279	-5.20556	0.0797024	-5.20556	-5.20556	0.160533	5.66625	-5.20556	-5.20556	-5.20556
1519	0.46634	1.1915	-0.401635	2.20805	-0.161815	-1.43792	-0.955116	-4.48681	1.836	-0.990509	-3.83033	-1.47113	0.370053	1.86445	0.277628	0.459641	-0.174459	3.87077	-0.654263	-0.0346036	-0.822146	1.00928	-2.47473	-1.66566	0.258941	0.47415	0.829687	-3.9568	1.00755	-1.43831	-1.9686	-0.659039	0.825379	-0.456405	2.64821	-0.992517	-7.73312	0.306146	-2.91485	-0.0460271	2.46388	0.0419438	-3.54456	-0.841146	-0.854127	-1.20789	-0.513749	-0.641604	0.535754
46960	0.125916	-0.718331	-0.297963	-0.335517	0.46069	-0.119824	0.000432744	-1.00405	-0.101134	0.0354832	-1.60779	0.0123541	0.679334	0.286999	0.227741	0.310689	-0.3876	-4.15586	0.365021	-0.29956	0.324119	0.352646	0.47228	0.287709	0.0319597	0.0619835	-0.0266459	0.42374	0.455018	0.357045	-1.09604	-0.170881	0.245739	-0.0174171	0.266277	0.124196	-0.026352	-0.206728	0.363451	-0.135586	-0.0897278	-0.633972	-0.569822	-2.42198	0.345283	-6.70275	0.0990932	0.0827026	-0.0811558
40451	3.34987	-2.77893	-2.77893	-2.77893	-2.77893	-2.77893	-2.77893	-2.77893	-2.77893	3.33003	-2.77893	-2.77893	-2.77893	-2.77893	-0.0408234	-2.77893	-0.605815	-2.77893	-2.77893	-2.77893	-2.77893	-2.77893	-2.77893	-1.22196	-2.77893	-2.77893	-2.77893	-2.77893	-0.515192	-2.77893	-2.77893	-2.77893	-2.77893	-2.77893	-2.77893	-2.77893	-2.77893	-0.352363	-2.77893	-2.77893	-2.77893	-2.77893	-2.77893	-2.77893	-2.77893	-2.77893	-2.77893	-2.05289	3.94614
40468	4.82395	-3.69339	-2.05409	-3.69339	-3.69339	-3.69339	-3.69339	-3.69339	-3.69339	5.14461	-3.69339	-3.69339	-3.69339	-3.69339	1.66239	-3.69339	0.587941	-3.69339	-3.69339	-3.35255	-3.69339	-3.69339	-1.99539	0.1956	-3.69339	-3.69339	-3.3133	1.71585	-0.0897278	-3.69339	-3.69339	-3.69339	-3.69339	-3.69339	-3.69339	-3.69339	-3.69339	0.609377	-2.49248	-3.69339	-3.69339	-3.69339	-3.69339	-3.69339	-3.69339	-3.69339	-3.69339	-1.41388	3.6522
48454	2.25942	2.80087	-0.700873	1.46999	1.70615	3.16557	1.15212	-4.08559	-3.02327	0.77947	-2.82726	-1.06643	1.95353	-4.14051	-0.457197	-1.85204	-0.0727862	4.88217	-0.5754	-1.77695	-0.781405	0.339935	0.235114	0.455755	0.260267	1.15166	0.0947766	-1.61352	-3.93016	-4.17137	-0.757794	-0.255494	-0.73889	-3.13797	1.00827	0.140648	0.11023	-1.22938	0.683202	-4.17137	1.26742	-2.78588	-1.91702	0.619366	-0.369781	-4.17137	0.700085	0.00791308	-2.19694
15336	-1.5043	2.94169	0.720191	3.88326	0.762817	-0.803393	0.356595	-4.27369	2.06481	-0.638456	-3.58901	0.0298416	3.12781	-0.639804	-1.17919	-1.56747	-2.70369	5.90828	1.85324	-1.0862	0.495695	1.38929	0.301705	3.15204	0.665211	-1.79436	5.14005	-1.21759	0.837217	-0.786124	-2.32699	-1.3496	-3.34666	-0.651994	-1.30116	-4.52616	-5.11279	0.219091	-5.11279	-2.12092	0.73266	-1.29796	1.1167	2.30159	-1.40813	0.119423	-5.11279	-1.84425	5.58368
20693	-0.381573	-0.0834469	-0.389489	1.21562	1.75664	-0.999135	-1.86881	-2.9568	0.224658	-2.40813	-2.65745	-0.290886	-0.440851	1.03309	-1.68316	-1.34044	-0.852303	0.232292	-1.28384	-1.2029	-1.14816	-0.882571	2.27011	-1.01392	1.54844	-0.480357	0.707878	-1.45958	-1.0526	1.23554	-0.204399	0.229219	0.294312	-1.55512	0.0170667	-2.9568	-0.392895	0.879471	-2.9568	-1.03949	-0.765867	-0.831615	-0.643631	1.0125	0.422986	0.544683	-1.89432	-2.9568	-2.57519
2125	-2.44458	-3.15843	-4.13037	-2.73793	0.951662	1.36244	-0.285952	-0.743231	0.493135	-0.932086	-1.27649	0.981049	-4.61883	0.810402	-4.04692	-5.29336	-1.14529	-0.859614	0.882604	0.441377	0.793771	-0.670015	0.520649	-1.61396	1.06778	-3.05529	-4.28771	1.59846	-3.99769	0.667756	-4.07826	-3.58554	0.762476	0.432104	0.938173	0.648097	0.13829	0.333309	0.0554733	0.538637	0.640991	-1.88737	0.417812	-4.98393	-1.71738	-3.25981	0.706818	0.0270125	-0.0840585
33983	-2.2129	-2.2129	-2.2129	-2.2129	-0.221287	-2.2129	-2.2129	-2.2129	-2.2129	-2.2129	-2.2129	-2.2129	-2.2129	1.47316	-2.2129	-2.2129	-2.2129	-2.2129	3.1037	-0.0475173	-0.232939	-2.2129	0.363227	0.87633	-2.2129	-2.2129	-2.2129	-0.61595	-2.2129	-2.2129	0.470094	-0.310969	-1.50594	-2.2129	-0.122491	-2.2129	-2.2129	-2.2129	-2.2129	-2.2129	-2.2129	-2.2129	-2.2129	-2.2129	-1.35587	-2.2129	-2.2129	-2.2129	-2.11029
18494	-3.98393	-3.98393	-3.98393	-3.98393	-3.98393	-3.98393	-3.98393	-3.98393	-3.98393	-3.98393	-3.98393	-3.98393	-3.98393	-3.98393	-3.98393	-3.98393	-3.98393	-3.98393	-3.98393	-3.98393	-3.98393	-3.98393	-3.98393	-3.98393	-3.98393	-3.98393	-3.98393	-3.98393	-3.98393	-3.98393	-3.98393	-3.98393	-3.98393	-3.98393	-3.98393	-3.98393	-3.98393	-3.98393	-3.98393	-3.98393	-3.98393	3.47628	-3.98393	-3.98393	-3.98393	-3.98393	-3.98393	-3.98393	-3.98393
18497	-2.74178	-2.74178	-0.726902	-2.74178	-2.74178	-2.74178	-2.74178	-2.74178	-2.74178	-2.74178	-2.74178	-2.74178	-1.53282	-0.568324	-2.74178	-2.74178	-2.74178	-2.74178	-2.74178	-2.74178	-2.74178	-2.74178	-2.74178	-2.74178	-2.74178	-2.74178	-2.74178	-2.74178	-2.74178	-2.74178	-2.74178	-2.74178	-0.727618	-2.74178	-2.74178	-2.74178	-2.74178	-2.74178	-2.74178	-2.74178	-1.69432	4.23385	-2.74178	-2.74178	-2.74178	2.35519	-2.74178	-2.74178	-2.74178
32807	-1.29159	-1.45641	-2.12532	-3.91267	1.94137	-1.0598	0.192194	-1.2863	-1.70322	-0.21073	-3.6206	-1.07856	2.1158	-0.469729	-3.91267	0.0479571	-0.864596	-3.91267	1.20927	-0.314374	-3.91267	-3.91267	0.868213	-0.645209	0.0832474	-0.260152	-3.91267	1.39572	3.03325	-1.26708	-2.55724	0.0905825	1.25858	-3.16618	1.17012	-0.578198	1.3111	-2.2605	0.980391	-3.91267	-1.42237	3.06657	0.153935	-3.91267	3.32741	1.13363	-3.24742	-0.254117	-1.31294
35117	-3.0386	-3.0386	-3.0386	-3.0386	-2.18705	-3.0386	-3.0386	-3.0386	-3.0386	-3.0386	-3.0386	-3.0386	-3.0386	-3.0386	-3.0386	-3.0386	-3.0386	-3.0386	-3.0386	-3.0386	-3.0386	-3.0386	-3.0386	-3.0386	-3.0386	-3.0386	-3.0386	-0.198262	-3.0386	-3.0386	-3.0386	-3.0386	-3.0386	-0.0664274	2.06898	-0.317966	0.0478175	-2.52533	0.762221	-1.68966	-3.0386	-2.35919	-3.0386	-3.0386	-3.0386	-3.0386	0.873813	-1.81655	1.36966
12261	-4.03741	-4.03741	-4.03741	-4.03741	-4.03741	-4.03741	-4.03741	-4.03741	-4.03741	-4.03741	-4.03741	-4.03741	-4.03741	-4.03741	-4.03741	-4.03741	-4.03741	-4.03741	-4.03741	-4.03741	-4.03741	-4.03741	-4.03741	-4.03741	-4.03741	-4.03741	-4.03741	-4.03741	-4.03741	-4.03741	-4.03741	-4.03741	-4.03741	-4.03741	-4.03741	-4.03741	-4.03741	-4.03741	-4.03741	-4.03741	-4.03741	2.66946	-4.03741	-4.03741	-4.03741	-4.03741	-4.03741	-4.03741	-4.03741
36850	-4.3133	-4.3133	-1.85256	-4.3133	2.79552	-4.3133	1.61386	-3.51622	-4.3133	-0.56918	-4.3133	-4.3133	-1.74468	-0.499402	-1.15104	0.789604	0.759667	-4.3133	1.10064	0.256286	-0.379695	-1.43987	1.87405	-1.36142	-2.27858	-4.3133	-2.06975	2.19475	-0.407172	0.333195	0.231678	0.131194	-0.805913	-0.122491	1.8514	-3.90401	-4.3133	-4.3133	-0.889503	-4.3133	-1.38609	1.68858	0.811882	-4.3133	1.27715	-4.3133	-4.3133	-4.3133	-3.0221
33992	-3.07582	-3.07582	-1.49452	0.0480967	2.1148	0.578697	-0.266559	-0.120294	0.593688	1.51501	-3.07582	-0.173482	-3.07582	-0.524708	-1.0265	0.333309	-1.20956	-0.730249	2.26784	0.668936	-3.07582	-0.442811	1.65915	0.0361868	-3.07582	-3.07582	-1.1933	-0.124063	-3.07582	-3.07582	-3.07582	0.372618	0.852398	0.331247	0.774502	-0.980227	-0.130365	-0.242806	0.651683	-1.11998	-3.07582	-0.332971	-1.99482	-3.07582	-3.07582	-1.04961	-2.73889	-0.251367	-3.07582
38608	-3.11279	-3.11279	-3.11279	-3.11279	1.0234	-3.11279	-0.706041	-3.11279	-0.491267	0.697507	-3.11279	-3.11279	-3.11279	-3.11279	-3.11279	-3.11279	-3.11279	-3.11279	0.886901	0.0905825	-3.11279	-3.11279	1.88589	-3.11279	-3.11279	1.72504	-3.11279	-1.26534	-3.11279	-3.11279	-3.11279	0.172103	1.51813	-0.707689	0.768587	-3.11279	-0.351811	-1.24093	0.396598	-3.11279	-3.11279	-3.11279	-3.11279	-3.11279	-3.11279	-3.11279	-3.11279	0.567351	-0.838048
22206	-4.36885	-4.36885	-2.87303	-4.36885	-4.36885	-4.36885	2.78779	0.634036	5.17702	-4.36885	-4.36885	-4.36885	-1.36736	-4.36885	-4.36885	-1.9105	-0.71241	-4.36885	-4.36885	3.65371	4.47181	0.394075	-4.36885	1.31667	0.464564	-0.538262	-4.36885	-4.36885	3.54295	-4.36885	-1.10905	-0.61595	2.67753	-4.36885	-4.36885	-1.68131	-0.911858	2.49958	-4.36885	-4.36885	-4.36885	-4.36885	-0.00534787	-4.36885	-4.36885	-1.64882	-4.36885	-1.25532	-2.35771
18392	5.01645	-3.94786	-0.209228	-0.88977	-3.40813	-0.180005	2.29193	2.5872	-0.875937	-0.493093	2.26508	2.56059	-1.40736	-2.66933	-1.81655	-0.745406	-0.137489	2.22138	-1.28139	0.142217	-1.22972	1.35823	-3.07826	2.80614	2.51144	1.18853	-1.67992	0.469782	-1.79786	-2.42818	-3.54625	0.824564	0.347666	2.40988	-1.5154	0.190804	-0.723801	1.49457	2.04485	0.607484	-0.664288	-2.83136	-1.21893	-3.72166	-0.959318	-4.97937	2.12601	2.39838	-0.787368
18394	1.6498	-5.33935	-5.33935	-5.33935	-5.33935	-0.476338	1.22058	-5.33935	-1.0113	-5.33935	-1.34154	2.53603	-0.584025	-5.33935	-1.51705	-5.33935	-0.0162494	-5.33935	-5.33935	1.09822	-5.33935	-5.33935	-5.33935	0.375512	1.86247	-0.0371179	-0.319046	1.83103	-1.06311	-5.33935	-5.33935	0.599032	1.06798	2.31658	0.281075	0.832769	-1.22533	0.733007	-5.33935	0.402613	-5.33935	-0.781901	-0.948419	-5.33935	-0.0472192	-5.33935	-0.0289991	1.66553	-0.883635
5341	0.194213	-3.81401	-3.81401	-2.08436	1.01913	0.288063	0.0859685	0.818196	-0.518701	-0.0889604	-2.30472	1.88628	-0.773491	-0.182622	-2.87726	-0.940922	-0.83779	5.76406	0.967021	0.445515	-0.123748	-1.33025	3.45516	-0.699232	-0.00404521	-1.09265	-2.02327	-1.38722	-0.840113	1.66221	-0.862759	1.93425	1.97435	0.936817	-3.81401	-0.848401	-0.852042	-2.58901	-1.67254	0.555129	-0.107648	-3.81401	0.0315364	-3.81401	-0.597496	-3.81401	2.20489	-0.0369699	-0.68687
27738	0.626953	0.83996	-0.042754	0.911193	1.96625	-0.545192	-1.11779	-1.4994	0.0211954	-0.487419	-1.82623	-0.171206	0.441483	0.495081	0.00389003	-0.886033	-1.0499	0.059909	0.38405	-0.848141	-0.206562	-0.487824	1.50579	-1.00144	1.32089	0.525868	-0.113723	-0.00795672	-0.215915	0.830661	-0.113099	0.277985	0.176833	-0.55131	-0.266732	-1.58901	-0.375197	-0.137648	-1.1106	0.116897	-0.32572	-1.02122	-0.343	0.0729976	0.774502	-0.505533	-0.158107	-1.34483	-0.377444
1284	-1.17592	1.24677	0.9387	1.69791	-1.55427	0.667938	-0.131471	-0.935117	1.47534	-1.75195	-1.19166	-0.661319	-1.15811	-0.513337	1.10212	-1.5412	-3.13416	0.514905	-2.84892	-0.852042	1.19346	-1.64747	-0.414845	-1.4568	0.421371	-1.16942	1.04558	-0.829819	0.0521376	-0.688032	1.49149	-1.26396	0.130667	0.952706	-0.0267928	0.468323	-1.24742	1.22324	0.118626	0.778629	3.25222	-0.994816	-0.456801	0.0368901	-0.781405	1.33891	0.109962	-0.521183	1.91521
31530	-2.23311	-0.447525	-1.55047	-2.23311	-2.23311	-2.23311	-2.23311	-2.23311	-2.23311	-2.23311	-2.23311	-2.23311	-2.23311	-2.23311	-2.23311	-2.23311	-0.303828	6.22385	-2.23311	-2.23311	-2.23311	-2.23311	-2.23311	-2.23311	-2.23311	-2.23311	-2.23311	-2.23311	-2.23311	-2.23311	-2.23311	-2.23311	-2.23311	-2.23311	-2.23311	-2.23311	-2.23311	-2.23311	-2.23311	-2.23311	-2.23311	-2.23311	-2.23311	-2.23311	-2.23311	-2.23311	-2.23311	-1.60077	-2.23311
604	0.0942361	0.272262	-2.44536	-1.01101	0.214995	-0.0579923	-0.519114	-0.269338	0.284633	0.207393	-0.517048	0.350837	0.00331439	-2.44536	-0.468731	-0.32572	-2.44536	-2.44536	-0.324094	0.839637	-0.528032	-1.06401	-0.650861	0.249506	-0.128629	-0.883369	-0.28736	0.0258793	0.611078	-0.459378	-2.44536	0.247563	-0.0700575	0.0821576	0.57415	-0.347399	-0.390623	-0.141303	1.0082	-2.44536	-0.846065	-2.44536	0.686971	-2.44536	0.0458623	-2.44536	0.640436	0.139469	0.279412
36095	-0.123277	-1.51293	-2.4089	0.770533	1.0192	-0.837274	2.38067	-0.129576	-0.0703605	2.52617	-0.99827	-1.81451	-1.95568	-2.45561	-2.04394	-2.51622	-1.15972	0.327687	-5.32193	-2.49899	2.78406	-1.60779	3.83441	-0.0549917	-0.351074	1.37812	-1.29832	0.724563	-5.32193	-1.3463	-1.29619	-0.097116	1.90099	2.65049	6.03378	2.99501	2.62567	1.12261	-0.398779	5.01705	-4.74855	-5.32193	-0.999423	-3.45482	0.448267	0.141433	-3.5649	0.0739573	3.81329
1598	0.0832474	1.55282	0.0213376	0.37529	1.47571	-0.364385	-0.411004	-1.1016	0.0492125	-0.869596	-1.66658	-0.500014	0.215741	-0.35679	1.034	0.702037	-0.624154	4.54496	0.405666	-0.73889	0.249627	0.968128	0.409147	0.740107	0.0754642	0.178874	0.766722	1.80958	1.24513	-0.180659	-1.53199	-0.726186	-0.479351	-0.572823	-0.078716	-0.335335	-1.11967	0.283092	-0.95288	-0.351811	-0.202572	-1.97256	-1.05709	-0.442222	0.350045	-1.36624	0.574731	-0.620379	-1.49655
35428	-0.502056	-0.894322	0.067501	-1.45641	1.17025	0.311619	0.0606008	-0.624822	-0.750251	0.63143	-2.53868	-0.262746	-0.479754	-2.8762	0.0308304	1.18129	-0.717857	-3.00462	0.258941	-0.230398	-0.000144277	-0.145605	1.07135	-2.0505	0.180784	-0.308287	-2.08009	0.166844	0.771717	-0.101753	-2.29832	0.318346	-0.507788	0.0672257	0.936666	0.11929	0.249142	-0.867226	1.20721	-1.23616	-0.728574	-2.59335	0.000144262	-2.88897	-0.247594	-1.773	0.340619	0.216362	0.554245
2772	0	0	0	0	0	0	0	0	0	0	0	0	0	0	0	0	0	0	0	0	0	0	0	0	0	0	0	0	0	0	0	0	0	0	0	0	0	0	0	0	0	0	0	0	0	0	0	0	0
32306	-0.973979	1.08685	1.77871	1.24945	-4.1818	1.16273	0.749062	-1.00289	-0.392895	0.192447	-4.1818	-0.336246	-1.21257	-0.191162	0.738725	-1.8762	-3.97483	1.00985	-1.37146	-1.01188	0.849038	-3.24059	-0.102372	-1.01013	0.167229	-1.90671	2.99733	1.32797	-1.37744	0.19232	0.206268	-4.1818	-1.2605	1.27322	-4.1818	-0.723325	-0.817054	0.973501	2.77167	-0.650408	4.77698	1.09538	-1.02974	1.3497	-2.24264	-1.45641	0.0781999	-0.54393	3.98579
607	1.42019	-1.26604	-1.28771	-1.63532	1.66289	0.418352	0.195222	-0.378382	0.734222	1.1044	-0.315092	0.642378	1.22342	-0.40679	-2.11904	-0.815783	0.415867	0.1038	-0.183769	0.60502	-0.120294	0.0486547	0.109561	-0.728096	-0.143213	0.859493	-0.920025	0.207393	-1.94508	-0.376882	-2.08192	-0.0348991	1.16826	0.892818	0.248413	-0.0560412	-0.108425	0.322159	0.111298	-0.161169	-1.33243	-1.03475	0.687329	-2.59684	0.494979	4.78672	-1.13037	0.392647	0.143785
15729	-0.283141	-0.38101	-3.16747	-3.5412	-2.53116	-2.98507	-2.51128	-6.65836	-5.46116	-5.65109	-3.69152	-3.0807	-2.27998	0.217851	-0.695723	-1.59728	-2.90833	-0.458981	-5.4112	-2.62415	-2.71217	-1.70369	-0.182295	-1.84581	-1.51787	-2.74178	4.54715	-0.152324	-2.82828	1.55292	-2.30258	0.225645	-0.988218	-1.21524	0.973207	-0.705806	-0.26708	-1.30793	0.621431	-0.593137	0.552869	-1.32157	-1.94286	-0.174296	0.622743	0.170822	-1.46634	-1.60603	-1.01246
32401	1.06357	1.53162	-1.92741	-0.845546	0.277747	1.6371	1.62274	-2.07339	-0.122648	-0.270382	-1.72929	2.90597	0.448584	-1.78438	-0.674383	-0.364013	0.585924	0.257855	0.955536	0.0209111	-0.867752	0.0717627	-0.7051	-0.730967	0.773574	-0.878056	0.504264	1.47192	-1.8646	-1.08589	-0.913488	-1.85988	-0.481163	0.961031	1.54883	1.44175	-2.07643	1.18663	1.90443	-0.490253	-0.361787	-0.346665	-1.52118	-1.20689	-0.299383	-2.44066	0.411318	0.970927	-0.33825
40406	0.138683	-0.155534	-0.310969	-0.390434	0.423847	-0.606913	0.288772	-2.66566	-0.369222	-0.351995	-1.91104	-0.914847	0.432425	-0.750737	0.435095	-0.659495	-0.148801	1.75245	0.231187	-0.464345	0.0465609	0.381726	0.547746	-0.0260582	1.59584	-0.812739	0.732834	0.068602	0.132511	0.751806	-0.615508	0.447421	-0.323011	0.0740944	-0.412155	-0.775713	1.93323	-1.81756	-0.186722	-0.250165	-0.472329	-0.19314	-0.348868	-1.38949	-0.403924	-0.915119	-0.332062	-0.423526	-0.72261
6104	1.40523	-3.21759	-3.21759	-3.21759	-0.938984	-1.08773	0.313246	0.390998	-0.263958	-0.250337	-1.57906	1.68993	-3.21759	-2.48036	-3.21759	-2.2029	-0.879914	-0.250165	-2.56064	0.3639	-0.637558	-2.21625	0.314523	-3.21759	-3.21759	-3.21759	-3.21759	0.313478	0.298776	-0.670245	-3.21759	1.02602	0.637935	0.522658	-0.405451	0.729618	-1.80642	-0.847103	-0.397638	2.08593	0.408494	-3.21759	0.0824301	-3.21759	0.154324	-3.21759	-0.867226	1.73414	1.80261
54	-0.100051	-0.00202119	0.384713	0.895845	-0.690358	0.62826	0.513996	-0.481163	0.502025	-0.924125	-1.46634	-0.0955737	0.129217	-0.72547	0.231432	-1.25636	-2.21692	1.33731	-1.03712	0.0311128	-0.0895743	-2.18246	-0.884168	-1.19793	0.519441	-0.729531	0.5144	-0.901042	0.288536	-1.64386	0.301822	-0.752923	0.572405	0.0897693	0.692874	0.399007	-0.223306	0.196859	-0.542458	-0.438503	0.938399	-0.0800879	-0.634196	-0.720232	-0.0262051	1.94662	-1.09388	-0.326986	0.243669
37097	-0.327348	-3.13416	0.673014	-0.042754	-4.93898	-4.93898	3.41947	2.85102	-0.678765	3.43756	-1.49777	1.6678	-4.93898	-4.27649	-1.20656	0.245496	-2.66383	-2.46196	-0.614182	2.8574	-2.79086	0.0936954	1.35462	-3.66566	0.657	-1.11497	-2.58381	-3.36142	1.34443	-0.883103	-1.36364	-0.808943	1.70346	3.57965	-1.75438	-2.08804	1.86608	0.826355	1.02176	1.70177	3.58886	-0.0661253	-2.33279	-3.47714	-0.497568	-4.93898	-1.64792	0.0578315	-0.49879
1603	2.4108	-4.73312	-4.73312	-4.73312	-0.745164	-0.255322	0.270708	0.406646	-1.67484	-0.944804	-1.48398	1.20163	-4.73312	-3.0517	-3.33206	-1.79686	-0.366429	0.69332	-2.19363	-0.983646	-1.88204	-4.73312	-0.204067	-3.15457	-1.49859	-2.76906	-4.73312	0.175684	-0.605596	-0.622599	-4.58727	1.32924	0.25544	0.109695	1.69408	1.3779	0.679154	-0.119197	-0.313298	-0.223475	-0.420434	-2.64205	-0.23243	-4.73312	-0.062053	0.710702	-0.170232	0.948302	1.01471
48408	2.12681	1.75463	2.84992	4.57156	-0.555757	-1.40011	0.0650208	-2.58988	1.6006	-0.931536	-1.77992	-1.66795	1.68037	-1.88523	0.148218	3.32724	-1.37744	6.24944	-1.3317	-0.318866	-1.52782	0.387363	1.66471	2.11213	-1.03003	0.496002	2.10336	3.15617	4.10834	0.501312	-0.611755	2.31371	-0.913488	0.981268	5.31329	-0.853345	-0.995391	-1.13163	-0.519942	-0.956516	-1.37034	-3.57175	-2.39062	-3.42818	1.29007	4.79735	0.795767	-1.33898	-0.447918
1299	-0.117005	0.670115	0.605589	1.18472	-0.845287	0.165558	0.404467	-0.0694519	0.0227584	-0.90158	-1.48237	0.0575542	-0.763171	-0.573896	-0.332426	-1.35661	-1.96466	1.99563	-1.36922	-0.102527	0.616922	-1.82215	-0.475936	-0.724993	0.297133	-0.797112	0.706906	-0.741783	-0.527824	-1.4568	0.573471	-0.684318	0.336512	0.27739	0.521654	0.0494914	0.0729976	0.0694272	-0.546035	-0.42876	1.47176	0.158983	-0.834699	-0.692455	-0.800375	2.50921	-1.1488	-0.0273809	0.698218
48674	2.2684	-1.09727	-3.50799	0.395063	5.67498	1.61683	2.60357	-0.874878	1.90049	-0.810966	-3.90185	1.08672	-4.55639	-2.55979	2.13432	-2.47554	-0.0424568	2.25906	-1.41658	-1.26223	-0.672083	-4.55639	-2.16942	-4.04692	2.74883	1.96347	-0.750737	-1.44105	0.162855	-0.616392	-4.55639	0.163885	0.604356	-1.65109	2.12228	1.58578	-0.861186	2.53289	0.776357	0.00360224	-1.85465	-2.33716	-1.70322	0.353323	-0.599899	-2.4274	-1.02767	0.723864	2.44183
605	-0.254806	-1.76857	-2.00578	-1.61661	0.818442	0.811882	-0.802135	-0.538471	0.251325	1.03569	-0.501239	0.307429	0.489748	-2.26396	-1.12438	-1.64792	0.000576963	-4.01392	-0.545192	1.15711	-0.37314	-0.594225	0.285343	-0.721183	-0.690125	-0.7051	-1.87514	0.507921	0.723078	0.177982	-1.12469	1.06557	0.504163	0.238787	0.348799	-0.795609	-0.596405	-0.609332	0.987394	0.392757	-1.04246	-1.31473	0.7433	-3.01859	1.62775	-2.30401	0.407842	0.728922	-0.000577193
1604	0.472904	-0.190174	-0.309538	0.026021	0.206143	-0.286304	-0.328616	-0.965784	-0.38628	-0.769305	-1.97653	-0.27282	-0.0470701	0.49057	0.109427	0.141302	-0.632629	-1.84632	-0.869596	-0.140666	-0.493906	-0.886833	0.0659858	-0.217424	0.0193461	-0.121079	-0.350522	-0.30561	0.207768	-0.509019	0.337083	-0.638232	0.694657	-0.163591	-0.100206	-0.0223904	-0.198759	-0.424688	-0.474132	0.251204	-0.501647	-0.968605	0.0569996	-1.49492	0.103665	-0.343549	0.111966	0.0878701	0.359746
1670	0.270947	-0.152324	-0.0585932	0.133037	0.434668	0.0846086	-0.0667295	-0.488431	-0.113411	-0.00795672	-1.65563	0.277152	0.241352	0.0908534	0.0401209	0.290424	-0.204732	-2.19429	0.512682	-0.0785637	0.00590296	0.363788	0.34426	-0.0114425	0.208642	-0.257563	-0.0653703	0.0404015	0.62068	0.309409	-0.37258	-0.286832	0.0398403	-0.0761282	0.129349	-0.0928017	-0.359009	-0.125164	0.109294	-0.355313	-0.379132	-0.565972	-0.112787	-1.75001	0.0226164	-0.24127	0.0229004	-0.0267928	-0.148321
606	0.026021	0.106348	-1.78389	-0.791857	-0.396308	0.560715	-1.60999	-1.48318	-1.67992	-1.15586	-1.38534	0.354339	-0.301159	-2.85831	-0.407938	-2.29548	-2.19166	1.01878	-1.15714	-0.301693	0.242328	-0.861448	-0.0894208	-0.00766662	-0.322289	-1.47313	-0.780661	1.31835	1.42562	-0.0161035	0.472176	-0.319406	0.3421	0.300417	-0.145127	-2.53366	-3.45324	-0.91213	-0.222296	0.489543	-1.01333	1.95747	0.761966	0.551098	0.205017	-1.99194	-0.048263	0.819505	0.365804
1649	-0.0928017	2.05217	1.99411	1.73218	0.0784732	0.502025	0.211012	-0.723087	-0.0603973	-0.00390054	-2.36216	0.0368901	-0.624822	-0.811979	-0.314733	-1.12847	-2.36216	3.28667	-0.418504	-0.0810032	2.33568	-0.844769	-0.0858948	-0.823167	0.277747	-0.28648	0.687867	-0.57583	-1.25257	-0.345198	0.364797	-1.17788	-0.135745	0.11836	-0.0667295	-0.608892	-0.692455	-0.295128	0.211012	-0.149441	0.626392	1.98699	-0.702985	-0.325178	-0.700404	3.55571	-0.237694	-0.478547	0.244765
39994	-0.0904957	0.773406	2.35409	-0.766357	1.50625	0.498966	1.47731	-1.63442	-0.992517	0.144307	-2.55131	0.369606	-0.044836	-0.903468	0.870108	-0.0957279	3.1984	7.94825	1.47035	-0.0714212	-0.955956	1.2996	-2.08314	-2.55131	-0.616614	-0.0433485	1.69323	-1.58814	0.891186	-2.55131	-1.33461	-0.332426	-1.20423	-1.27021	0.0892269	-0.546456	-0.869596	-0.513749	-0.287184	0.098689	-1.80743	-2.55131	-1.17756	-1.60121	-0.756575	3.83621	-1.31151	0.489954	-0.70228
35639	-0.415807	-0.412347	-0.220614	0.662205	-0.695956	-0.00694161	0.283211	-2.82828	-1.91485	-0.384207	-1.67946	1.14965	1.3815	-2.26673	-2.82828	-0.39517	-2.82828	6.27743	-2.82828	0.261591	-2.82828	0.236217	0.308361	-1.98165	-0.233786	-0.629724	-0.585323	-1.44458	-2.03446	-2.82828	-2.08436	0.379066	1.12704	-1.81655	0.924784	1.21798	0.262914	-1.72118	-1.19034	-0.497364	-1.53408	-0.207394	-0.699935	0.260748	-0.740095	-2.82828	-1.61617	-0.0301772	-1.33061
48733	1.06129	-4.39289	-4.39289	-0.973412	0.843421	-0.075368	1.46116	-3.74662	0.203264	-0.318686	-2.71217	-1.14369	0.257373	-2.02444	-1.34081	-1.27334	-2.23243	-4.39289	-4.39289	-2.16359	-4.39289	-0.39954	2.54881	1.3571	0.00158609	-2.24879	-0.20307	-0.0319461	-0.677841	-4.39289	-4.39289	1.22027	0.978855	-1.71454	-0.0366739	-3.48681	-1.71217	1.20495	-1.79736	-1.07461	0.251931	0.946656	-1.22196	-0.777937	-0.330792	-4.39289	-1.40354	0.247077	-1.60999
1567	1.21599	-0.839338	-0.22398	-0.493093	0.816313	0	-1.67162	-1.78787	-0.551733	-0.603841	-2.33497	-0.545192	1.2529	-0.211398	-0.432844	0.286881	-1.18672	2.92911	-0.0784113	-0.446148	-0.793857	-0.252054	0.223299	-0.77152	0.371392	0.465191	1.02765	-0.630394	-0.98736	-0.706747	-1.19926	-0.217591	-0.0826828	-0.562985	-0.185573	-1.97994	-0.192315	-0.534705	-0.634419	0.128821	0.327572	-1.26327	-1.04008	-0.743714	-0.393842	-1.26882	-0.285952	-0.670704	-0.800124
38623	-3.60823	-3.60823	-3.60823	-3.60823	-3.60823	-3.60823	-3.60823	-3.60823	-3.60823	-3.60823	-3.60823	-3.60823	-3.60823	-3.60823	-3.60823	-3.60823	-3.60823	-3.60823	-3.60823	-3.60823	-3.60823	-3.60823	0.94043	-3.60823	-3.60823	-3.60823	-3.60823	-3.60823	-3.60823	-3.60823	-3.60823	-3.60823	-3.60823	-3.60823	-3.60823	-3.60823	-3.60823	-3.60823	-3.60823	-3.60823	-3.60823	-3.60823	-3.60823	-3.60823	-3.60823	-3.60823	-3.60823	-3.60823	-3.60823
3147	1.53973	-0.732644	-2.10656	-0.435963	0.643394	-0.174947	0.266876	0.0698396	0.636358	1.04789	-0.0650684	0.378734	0.23585	-1.20789	-2.53952	-0.825466	0.156526	-2.5951	-2.90725	1.34398	-1.4243	-1.81198	-0.010861	0.522257	-0.018878	-0.0605477	-4.10036	0.239642	0.320658	0.182311	-2.03801	0.406754	2.25632	1.56404	0.350837	-0.756087	0.896388	0.419647	1.55528	0.322966	-0.69129	0.16543	1.38747	-2.1623	0.731357	-4.00462	-1.62504	0.85591	-2.65654
15136	-0.120765	-4.55639	-3.06613	-1.36142	0.509037	0.768078	0.0594937	-1.71976	0.209141	0.306612	-1.07674	0.206768	1.20094	-0.190668	-0.0322412	0.123004	-1.90131	3.19636	1.02467	-0.086967	-0.652221	-0.749281	0.66029	-1.05859	-0.313656	0.799668	-0.518081	-0.323913	-0.847362	0.325156	-0.707218	-0.825721	0.324004	0.450908	0.420725	-0.53199	-1.83393	-0.678534	-0.264305	-0.584674	-0.527616	-0.581001	-0.439285	-0.72547	0.327457	1.08004	-0.074912	-0.498586	-1.21759
15679	0.375735	-3.9703	0.411752	-1.24059	2.0536	0.70832	-0.150241	0.167358	-0.205064	0.52085	-0.933187	-0.238715	0.625083	-0.672083	-1.03268	-0.00592721	-0.242465	1.92106	-0.325178	0.179893	0.694479	-0.105784	0.175045	-1.15425	-1.5187	0.936666	-1.1156	0.306262	0.41446	-1.27718	-2.9568	-1.0511	-0.270556	-0.330792	1.07608	0.465922	-0.259806	-0.204233	0.589476	-0.0479647	-0.438307	-1.48116	-1.92303	-2.27439	0.679334	-1.19595	-1.04097	-0.510663	-0.0353426
15581	-0.0443896	1.09363	-1.72929	0.287354	4.15444	-0.0297353	-0.6579	-1.70793	-0.492079	2.47545	-2.64295	-0.612417	1.56184	3.25016	1.90188	0.246226	-0.633748	1.19837	1.724	-0.0270868	0.404358	-0.565545	-2.64295	-1.21625	0.240375	0.585059	-1.25877	-0.933739	1.70097	-1.02591	3.34677	0.637564	0.496718	0.602742	0.0588014	-0.979089	0.100574	-0.433234	-0.30187	-0.0476664	-1.96241	-1.68919	0.403922	0.254715	2.15462	-0.0442408	-0.740336	-1.56576	1.29549
46459	-1.12595	-5.49981	-2.74468	-1.1623	-1.91648	-3.59946	-0.672313	0	-0.317067	1.69167	-1.33935	-5.49981	0.902189	-5.49981	-1.76072	-5.49981	0.881586	1.66362	-5.49981	1.10983	-1.03062	-2.67761	-1.76317	-2.68131	-1.58554	0.384381	-2.24742	-0.962969	-1.47875	-2.65018	-2.65018	-1.95848	1.35332	1.60298	-1.55979	0.45249	2.16829	1.30585	1.21294	0.411209	1.2022	-4.70651	-0.667034	-3.13416	3.49916	-2.29124	0.0170667	-2.4933	1.81205
46500	1.18288	2.27131	-2.486	0.119157	-0.398969	0.565695	1.02864	-1.39859	-0.682696	1.57328	-0.405834	0.762306	3.88141	-2.14114	-1.54246	-1.99769	-1.90401	2.2032	-0.367173	1.75531	-0.244856	-1.21457	0.812868	-0.984788	-0.689427	0.893518	-0.500422	0.41045	0.0728604	-0.371646	-2.3876	-0.304719	0.441165	0.126841	1.50554	-1.89057	0.441483	-0.90996	3.72491	-0.327892	-1.75292	0.864889	-0.137965	0.454492	0.231678	-0.164238	1.48826	-0.0972704	0.0977456
46590	0.684549	1.4013	0.0244615	2.0967	-3.94564	-0.69129	-1.43284	0.0316775	-0.595533	-0.500626	0.561106	2.61518	-4.48358	-4.18968	-1.018	-0.995103	-1.04008	0.0691522	-6.6878	0.908736	0.153416	-0.223306	-1.05769	-1.5412	1.84382	0.999639	0.0632268	1.90916	2.53789	-3.84684	-2.12281	0.694122	1.30001	0.170951	-0.919479	2.00032	1.30001	0.486354	-1.95792	3.64683	2.19812	-0.510868	1.21729	0.390448	-1.61352	-0.960721	3.81491	1.1653	2.17607
46355	0.151469	-1.25291	-1.60911	-0.546245	2.08838	-1.10346	0.788936	0.185232	1.21369	0.182057	-1.56832	0.320773	1.50899	-0.633524	0.173383	-0.832128	-2.43051	1.30042	-0.195451	-0.345381	-0.892982	-0.430509	1.27709	-0.203236	-0.364942	0.502534	-0.962969	0.828632	0.190172	0.478092	-1.20889	0.926151	0.681584	0.375957	0.570171	-0.943971	0.442015	-0.0828356	-0.149281	-0.562772	0.354114	-0.504305	0.0114956	-1.47073	-0.416577	-3.06854	0.848558	-0.510868	0.198997
47680	0.386149	-3.76808	-3.76808	-3.76808	-3.76808	-0.466138	-0.157946	-0.0914176	0.097476	-3.76808	-2.64747	0.90049	-1.06824	-3.76808	-3.76808	-3.76808	-3.76808	-3.76808	-3.76808	1.47985	-3.76808	-3.76808	-3.76808	-3.76808	-3.76808	-0.0470701	-3.76808	0.090447	-1.14784	-1.52658	-3.76808	-0.136537	0.563353	1.8102	0.747258	0.309525	0.805623	0.192952	-0.0266459	0.864176	-1.11092	-3.76808	0.786931	-3.76808	0.697952	-3.76808	-0.443595	-0.102527	0.995376
47581	0.237197	-0.171368	-0.0712696	0.302875	0.237197	-0.523255	-0.462754	-1.04543	-0.396688	-0.846065	-1.58381	0.276199	1.08474	0.716947	0.0831112	0.232047	0	0.261952	1.04411	-0.174947	-0.672773	-0.226848	0.599032	-1.03268	-0.361416	-0.667034	0.0146409	-0.520769	-0.358084	0.164143	0.449218	-0.600337	0.00187429	0.0542233	0.18954	-0.990509	0.0490731	-0.406216	-0.947306	0.547746	-0.285952	-0.68571	-0.23243	-0.945916	0.00977712	1.19516	-0.230567	-0.422752	-0.351074
47478	-2.77103	-2.77103	-1.82266	-0.255667	1.78123	1.11643	-2.77103	-1.82828	0.908506	0.395063	-2.77103	-0.130839	1.37484	0.994942	-0.123434	-2.77103	-0.609332	0.490365	0.510658	0.0250288	-1.01304	0.703544	0.854634	-2.77103	0.380397	0.0863762	-0.117787	-0.811726	1.31719	0.242084	-1.07491	-0.0738487	-0.757062	-0.0193166	-0.062957	-1.23923	-0.555969	-0.192645	0.302173	-0.00882739	-1.13163	-1.02767	-1.10284	0.368936	-0.192151	-0.365314	-0.241782	-2.77103	0.302992
32578	0	-0.265171	-0.141462	-0.152003	-1.38685	0.142348	-0.278059	-1.9908	-0.341537	-1.44693	-2.17007	-0.0644648	-3.46913	-4.57004	-0.630617	-0.27631	-0.142417	-3.46594	1.327	1.39698	0.202136	0.486148	-0.890305	-6.07826	1.16858	-1.46594	-2.03978	0.131589	0.103531	0.0292762	-5.56661	0.86845	0.525568	-0.329703	1.53192	0.482332	0.227741	0.140779	0.104739	-1.82726	-0.475334	-3.92577	0.871528	-5.58727	0.776525	-3.10036	0.242328	-0.832642	1.0916
46592	-4.2029	1.13639	-3.58035	1.28983	-1.52907	1.43012	1.4479	2.50388	-1.52699	-0.76415	-4.2029	0.0996319	-4.2029	-4.2029	-4.2029	-1.27265	1.00978	0.48553	-4.2029	-0.968605	0.0776532	-4.2029	2.6374	-4.2029	1.13271	-4.2029	-4.2029	0.210264	-0.632182	-0.655853	-4.2029	-0.341537	0.633664	-4.2029	-1.80591	-0.125006	1.86529	-4.2029	-1.20789	-4.2029	-4.2029	3.47908	0.215492	-1.52533	0.576474	-4.2029	-4.2029	-4.2029	-2.73985
46663	0.962216	0.092884	-0.338615	0.616922	1.4176	0.113434	-0.925221	-1.77349	-0.795108	-0.313836	-2.29477	-0.510252	0.653427	-0.125478	-0.615508	-0.461561	-1.02474	1.81991	-0.356051	0.171335	-0.398969	-0.297431	0.158596	-0.413884	0.480679	0.314174	1.15653	-1.31258	-0.942307	0.0617071	-0.0344558	0.655077	-0.330792	-0.11591	2.83772	-1.75682	-0.63554	-0.748311	-1.02532	0.546956	-0.430509	-1.00897	-0.897543	0.411535	-0.303294	3.02116	-0.623932	-0.936773	-0.578413
47681	1.61659	-1.24059	-1.85413	-2.58554	0.6345	1.34022	-1.22533	-0.922484	-0.678303	-0.0123153	-1.65426	0.594835	1.08868	-0.15859	1.57551	1.66598	-0.110916	-0.309181	-0.740336	0.516721	-0.134477	1.2458	0.303693	-1.66612	0.0170667	0.586981	-2.27509	-0.681539	0.359634	-0.198262	-1.57089	-0.770535	-2.11092	-1.47754	0.183201	-0.784384	-1.34666	0.186501	0.321582	0.20201	-0.944527	0.0363275	-1.52741	0.264476	0.673285	-1.10656	0.0661236	-1.76611	-0.99137
32698	0.887915	1.98896	0.807849	0.321582	0.829444	-0.90212	-0.546035	-1.3876	-3.72929	-0.0222438	-3.72929	0.495593	-1.27753	-2.71976	-1.02034	3.97351	0.566182	-0.367732	2.72605	-0.454427	1.41392	-0.0677876	0.0298416	-3.72929	1.16993	-0.811979	-1.1504	-0.735283	2.75313	-0.173319	-1.53408	-1.13955	-1.11654	1.96388	-0.0359341	-0.955116	-1.65927	-1.35956	-0.327892	-3.72929	1.69537	-1.10594	0.474773	-3.72929	-1.75828	-3.72929	0.202512	0.11703	1.08984
46597	0.000432744	1.4157	0.118758	0.419647	0.64441	-0.36829	-1.12155	-1.93954	-0.369035	-0.348317	-2.32265	-0.435963	0.848638	0.886199	0.0966667	-0.0860479	-0.633972	0.2529	0.906275	-0.160363	-0.39138	-0.188693	0.0461418	-0.907793	-0.102992	-0.338798	0.203765	-0.337339	-0.00390054	-0.429149	-0.0216579	-0.553003	-0.15457	-0.720469	-0.0338649	-1.30365	-0.505124	-0.450282	-0.56918	0.0496308	-0.382702	-0.309896	-0.0897278	0.314639	0.112767	1.07101	-0.822911	-0.791108	-0.289298
46599	-2.53533	-1.06462	-1.44733	-5.53282	0.917699	-5.53282	0.555325	-1.3752	-5.53282	-1.57691	-5.53282	-0.53199	-5.53282	-0.714539	-4.01625	1.18377	0.170438	-3.93898	0.576957	1.8808	-2.07582	-2.28701	-0.415037	-5.53282	0.519139	-0.512719	-5.53282	0.342896	-2.60121	-4.15586	-1.96973	-0.632853	1.36081	0.261832	2.44148	-0.769797	1.22472	-5.53282	-2.10594	-2.0807	-3.7819	1.46435	-1.78041	-5.53282	0.903193	1.49973	-5.17919	-0.953718	1.08556
46460	-3.43596	-0.955676	-0.00231016	0.568908	0.961994	0.942533	0.255682	-2.28279	0.7612	0.00460925	-3.16101	1.20232	-2.69713	0.376957	-1.851	-0.4243	-0.587056	-4.34813	0.707613	-0.262573	-0.180495	0.929867	0.993638	-0.833927	-2.22769	1.34647	-2.0386	-0.750009	-4.24879	-3.53952	-2.67208	-1.0948	-0.121706	-0.149761	0.0735461	-2.28701	-0.545614	0.223546	0.212632	-0.0998964	-3.54793	-0.20573	-2.55724	-1.56107	-1.75147	-1.56448	-2.88897	-0.869069	0.198494
46600	0.212134	-6.35698	-3.62593	-1.19959	-2.73985	-0.465739	0.592732	1.0297	0.254594	2.17929	1.14307	-0.920298	-0.931536	-3.75633	0.0870554	-3.77398	0.101516	-2.67392	-6.46753	1.32308	-1.77547	-1.2723	-1.94564	-1.58338	-0.400492	1.61075	-2.61264	0.899176	-0.292829	-0.472729	-1.56022	-2.08375	2.05974	1.30135	0.320311	0.722029	1.62835	1.50543	2.07728	0.0517201	1.30439	-3.48843	0.769687	-4.38987	1.44377	-3.25981	0.36446	-3.09542	1.31208
46601	-4.53282	-2.46116	-1.67992	0.263996	1.73968	0.853597	-0.336428	-2.18836	1.17849	-1.18672	-2.82931	0.650397	-4.53282	0.90512	-1.69572	0.515813	-0.71762	-4.53282	2.58241	-0.102217	-0.382702	-0.102992	0.720016	-0.829819	-2.64837	0.919149	-1.38045	-0.386846	-3.34666	-3.92796	-1.50594	-1.1472	1.27411	0.343465	0.48656	-2.81502	-0.955676	-0.0387471	-0.986216	1.00223	-3.2723	1.2032	-1.78637	-2.19232	-0.948698	-0.527408	-4.26534	0.346078	0.561986
47901	-2.65836	-4.40813	-4.40813	-0.830075	-4.40813	-4.40813	0.33182	1.02871	-0.884434	1.14209	0.859174	-2.49899	-2.24879	-4.40813	-1.01421	-4.40813	-2.32843	-4.40813	-4.40813	1.53943	0.972619	-2.37857	-4.40813	-4.40813	-2.20091	1.47493	-4.40813	0.400538	-0.285425	-4.40813	-4.40813	-3.45958	1.47617	1.48646	-1.31151	-1.29265	1.30743	0.743127	1.13212	-1.06764	1.36642	-4.40813	1.61212	-4.40813	0.500598	-4.40813	-1.72213	-4.40813	1.03062
47651	-2.99769	-2.99769	-2.99769	-2.99769	-2.20689	-2.99769	0.578118	-1.09696	-2.99769	0.918844	-1.96748	-2.99769	-2.99769	-2.99769	-2.99769	-2.99769	-2.99769	-2.99769	-2.99769	2.90906	-2.99769	-0.852824	-2.99769	-2.99769	-2.99769	-2.99769	0.470823	-2.99769	-2.99769	-2.69059	-2.99769	0.341644	-2.99769	2.57785	3.55193	-2.99769	-1.50103	-2.99769	-0.131945	-1.9788	-2.28349	1.34778	-2.99769	-2.99769	-2.99769	0.391218	-1.0218	-1.15008	-0.997117
32857	-0.951764	-2.52201	-1.70134	-1.25257	-0.693621	-1.69806	-1.12847	-1.35587	0.0513025	1.10521	-3.12029	-1.07279	0.524365	-4.41427	-1.58511	-1.06915	-2.77893	0.467697	1.22027	3.72342	-0.388167	-1.21927	0.863463	-2.80995	0.446044	-0.961564	-2.11092	0.193835	1.02892	-0.338798	-4.41427	2.05929	0.356707	0.00389003	1.21611	0.507211	1.11869	-0.122177	2.10202	-0.473731	-0.254117	0.320427	-0.158751	-4.41427	1.18751	-0.159718	-0.565759	0.445303	1.44874
46260	0.556209	0.042084	-0.378944	0.215865	0.734135	-0.316528	-0.865648	-1.53868	-0.336246	-0.703454	-2.06371	-0.349052	1.28096	-0.244002	-0.229551	-0.124849	-1.25085	1.3949	0.173127	-0.383831	-0.882837	-0.424881	0.0110662	-0.910773	0.202261	0.49968	0.104605	-0.03934	-0.91376	-0.859614	-0.569822	-0.518908	-0.380446	-0.122805	0.790188	-0.951206	0.271545	-0.0585932	-0.295482	0.146786	-0.648824	-0.680845	-1.0862	-0.378757	0.301002	0.53973	-0.143532	-1.53826	-0.398969
47431	1.14405	-4.14051	-2.75341	-1.68223	0.97181	-0.172506	-0.665661	-0.714539	0.0824301	0.841329	-1.49411	-0.151202	1.07128	-1.07978	-0.698529	-0.215412	-1.16845	-4.14051	-0.365871	0.389347	-0.761213	-0.464743	-0.0502036	-0.837532	-0.243831	0.432959	-4.14051	0.0816123	-0.366801	0.603692	-1.79937	0.128953	0.141694	1.23738	0.818196	-0.711464	-0.159235	0.459641	1.89534	0.684819	-0.983361	-0.0166871	0.148869	-2.17788	0.360758	-1.01625	0.129085	0.093425	-0.482372
47497	-4.20025	-4.20025	-4.20025	-4.20025	2.13067	-4.20025	-2.72166	-4.20025	-4.20025	1.53057	-4.20025	-4.20025	-1.09173	-0.503282	2.88035	1.30877	-4.20025	-4.20025	-1.00202	1.6325	1.41511	1.03956	1.97199	-4.20025	0.231432	-4.20025	-4.20025	3.06647	-4.20025	1.26231	-4.20025	0.749663	0.754888	1.13875	-2.7084	-4.20025	-4.20025	-4.20025	5.01598	-4.20025	0.867738	-3.41735	0.247685	-4.20025	-4.20025	-4.20025	-2.43753	-4.20025	-4.20025
33140	0.43328	1.59072	0.234747	1.3062	0.62714	0.345169	-3.20158	-0.98736	-0.874613	-1.25601	-3.20158	-3.20158	-3.20158	-1.02415	-3.20158	-3.20158	-2.12406	-1.41542	-3.20158	-0.0127519	0.315218	-3.20158	-1.6206	-0.24366	-3.20158	0.14991	-0.926043	-3.20158	-0.300626	0.42094	-3.20158	-1.53282	-3.20158	-0.671853	-0.0688465	0.773743	-1.64973	-0.953718	-3.20158	0.401958	-3.20158	-3.20158	-3.20158	-3.20158	-3.20158	-0.832128	-3.20158	0.0768327	-0.289475
46982	-7.55979	0.74028	0.660564	-7.50635	-7.55979	0	-7.55979	-0.469729	-7.55979	-5.42353	-7.55979	-3.17397	-0.138442	-0.889503	4.04569	-0.0740006	-7.55979	-7.55979	3.60612	-6.12784	0.920522	0.828713	-7.55979	-4.93016	-7.55979	2.25026	2.59036	-2.87514	-6.17919	-7.55979	-0.489038	-1.01625	-3.53282	-4.51622	-0.710048	-7.28771	-7.55979	-7.55979	-7.55979	0.0199154	-7.55979	-0.382702	-7.55979	3.42231	-2.88364	4.17856	2.60957	-7.55979	0.0990932
46466	-1.38534	3.65493	1.9523	0.344033	-0.365686	-2.19496	0.300299	-1.89539	-2.21558	-2.42508	-3.47393	-1.42585	-2.4089	2.04481	2.83788	5.47875	-1.70981	1.18295	2.53277	0.616358	2.23143	3.14945	-0.838306	-1.69759	4.17868	-2.62149	-0.442222	2.96582	-2.00405	3.89479	-0.599462	-0.838048	-1.88151	0.946357	3.94868	-1.04841	0.169668	-2.62149	0.335826	-0.802889	1.59259	1.43328	5.30057	2.04632	-3.54456	0.971148	-0.0180013	-1.0511	-1.39289
46607	-3.93898	-3.93898	-3.93898	-3.93898	-3.93898	-3.93898	-3.93898	-3.93898	-3.93898	4.04296	-3.93898	-3.93898	-3.93898	-3.93898	-3.93898	-3.93898	-3.93898	-3.93898	-3.93898	2.16813	-3.93898	-3.93898	-0.522219	-3.93898	-3.93898	-3.93898	-3.93898	-1.20457	-1.72213	-3.93898	-3.93898	-2.58814	-3.93898	0.463204	-3.93898	-3.93898	-3.93898	-3.93898	3.05283	-3.93898	-3.93898	1.50182	-3.93898	-3.93898	-3.93898	-3.93898	-3.93898	-3.93898	-3.93898
46507	-1.87091	7.35102	0.421479	-0.666576	-3.77201	-3.77201	1.38813	-2.25291	-3.77201	-1.60077	-3.14433	-2.6529	-2.28842	1.11763	3.06381	4.09131	-2.76709	-1.7824	1.62915	1.41738	5.09575	4.44026	-1.00347	-3.77201	4.22779	-1.95568	0.198368	2.9009	-1.04097	3.60165	-1.84944	-0.76366	-1.7819	0.543496	3.88974	-1.36587	-0.573038	-2.30972	-0.528865	-2.31689	2.45399	2.93225	5.10462	4.00456	-3.77201	-2.8049	-0.499198	-0.979373	-2.27369
46521	-2.53199	2.89352	-4.29336	-2.68501	0.619178	-4.29336	3.72292	-1.03209	2.90236	3.08617	-3.86355	-4.29336	-1.32049	-1.31509	-0.0587434	-4.29336	0.275961	4.64125	-4.29336	-2.29974	2.87545	0.948676	-4.29336	-4.29336	2.11367	0.714224	-3.20689	6.40705	2.64238	-0.932912	-4.29336	3.36744	2.45441	-0.393463	-0.375759	0.0524159	2.52296	-0.00505829	-0.89459	-2.018	-4.29336	0.947105	-3.58035	-4.29336	4.31158	-2.76121	-2.71976	-4.29336	2.65336
46679	0.593975	-1.34373	0.0517201	0.14091	0.815248	0.153157	-0.679227	-1.9203	-0.510868	-0.297963	-2.3133	-0.7413	1.43898	0.425137	0.136716	0.211511	-0.961002	1.79265	0.938399	-0.123905	-0.0359341	-0.332789	0.111833	-0.578629	0.345396	0	0.638584	-0.837274	-0.322289	-0.366801	-0.0521469	-0.683623	-0.209061	-0.903198	-0.24366	-1.4493	-0.646112	-0.501443	-0.913488	0.608904	-0.615729	-0.767339	-0.124692	0.324004	0.166972	1.52431	-0.666805	-1.13479	-0.133685
47508	0.296546	-1.19727	-0.532825	-0.332607	0.154842	0.0697022	-0.438307	-1.71407	-0.448705	-0.638456	-2.44693	-0.0849763	0.994652	-0.277009	-0.161815	0.239765	-2.22499	0.985792	0.299479	0.137766	-0.875407	-1.40928	-0.120765	-1.01888	0.207018	0.618521	0.42664	-0.436549	-1.07339	-1.48116	-0.280685	-0.48076	-0.947028	-0.139554	1.01721	-0.663831	0.225768	-0.261881	0.0430645	0.0354832	-0.670245	-1.30436	-1.01859	-0.291592	0.428357	0.958731	-0.151843	-2.02621	-0.786622
46610	0.60483	-0.521598	-0.606913	-0.124534	1.13462	0.874049	-0.943694	-2.28069	-0.246053	1.60246	-2.39138	0.537644	-0.0712696	-1.30436	-0.403542	-2.42353	-0.644984	4.19148	-2.54793	0.656817	-0.205064	0.764601	-1.30972	-0.871443	0.316146	0.441802	-0.144967	-0.802889	0.432211	0.0867838	-0.647693	0.212009	0.250719	0.147437	1.04719	-1.29477	0.833659	0.721504	-0.561281	0.160404	0.796598	-1.77349	-2.43753	-1.3065	-2.30472	-2.02444	0.620586	-1.99252	-0.337886
46611	-0.736966	0.216238	0.661476	0.841651	-1.52533	-1.6246	0.874836	-1.12092	-1.32049	-0.48076	-1.972	-1.25912	-0.962969	1.28588	3.10027	4.96645	-1.32626	0.136979	2.02024	0.71642	3.20459	2.30842	-1.17853	-2.62327	3.83959	-0.36012	-0.929885	2.85128	-2.15136	3.52376	-1.79837	-0.838048	0.550408	0.873813	3.89523	-0.523463	-0.021365	-1.86302	1.36042	0.886979	1.78455	0.00891709	5.28083	0.311736	-1.32699	-3.66749	0.229957	-1.42391	-1.72071
47390	1.05991	-0.121079	-0.749766	-0.540568	1.55616	-0.0545421	-0.578413	-1.4572	-0.7471	-0.590745	-2.44851	0.967242	0.579084	0.979074	-0.148481	0.683382	-1.36699	3.52384	-1.14816	-0.410428	-1.40049	-0.463748	1.97666	-2.15843	1.16015	0.00590296	0.646992	0.707083	-1.23854	1.55993	-1.35624	1.31661	-0.171693	-1.33752	-0.564691	-1.44379	-0.267427	0.730227	-0.786373	-0.318326	-0.657445	-1.58294	0.559247	-0.406981	0.900954	-1.30829	0.423955	0.211261	-0.135111
47904	-0.452057	-0.939814	-0.262573	0.0791562	1.62999	0.375512	0.222928	-1.14305	-0.449887	0.364012	-3.21491	0.230941	0.356369	-0.987646	0.806695	-1.49655	-1.32373	4.81111	-3.85935	0.198997	-1.48318	-0.603402	-0.224149	0.436482	0.738033	0.298776	0.63385	-1.48197	-0.179025	-0.573252	-1.52077	0.0899049	-0.287712	1.01185	4.05075	1.43771	0.548338	0.189919	-0.617941	0.809497	0.559345	-2.96016	-2.83341	-1.94953	-1.72642	-2.4344	-0.161169	-0.842956	-0.321928
47905	0.849038	-1.66933	-0.480559	-0.518701	0.677892	0.119423	-0.817816	-2.17202	0.0147838	-0.375946	-1.98108	-0.263438	1.2893	0.207768	-0.188529	-0.0685439	-0.416962	-0.490456	0.184725	-0.174133	-1.38949	-0.150241	0.767061	-0.442418	0.357496	0.0380147	-1.00173	-0.323191	-0.480156	0.0805212	-0.873556	-0.460767	0.567448	-0.213404	-0.0686952	-0.941753	-0.547721	-0.150721	-1.10284	0.236829	-0.288065	-0.62638	-0.149121	-1.61131	0.763582	1.14991	-0.683854	-0.519321	-0.489646
47510	-3.78389	-3.78389	-3.78389	-3.78389	-3.78389	-3.78389	-3.78389	-1.47875	-3.78389	0.813771	-3.78389	-3.78389	-3.78389	-3.78389	0.828063	-0.658128	-2.52782	1.74648	-3.78389	-3.78389	0.973648	-0.413307	-1.72547	-1.57777	-0.831871	-3.78389	-0.0572415	-3.78389	-0.200581	-3.78389	-3.78389	-1.00694	-3.78389	0.591775	-0.84944	0.27011	-3.78389	-3.78389	0.0681893	-3.78389	0.535754	-3.78389	-3.78389	-3.78389	-3.78389	-2.17137	-1.80995	-3.78389	-3.78389
47906	0.812293	2.33411	1.20633	1.69951	0.955982	-0.271078	0.691981	-3.32626	-0.0509507	0.833254	-3.88683	-1.38421	1.42557	0.0820213	0.901958	-0.619271	-1.09665	7.35506	1.18644	-0.675074	-0.00737657	1.59139	0.466966	-1.46554	-0.258425	-0.617056	3.72582	-0.660178	1.8231	-0.479955	1.21294	0.313942	-1.89593	-1.79236	2.56062	-1.18672	-0.252054	-1.24879	-1.25636	0.184471	-0.198427	-1.3797	-3.12658	1.06922	-1.08804	3.29933	-0.876466	-2.60735	-2.57175
47907	-0.433039	1.24574	-2.32771	0.197614	2.55947	2.324	0.96229	-2.61176	0.195348	1.12763	-3.37482	4.10996	0.694657	0.15043	-1.11779	0.0357647	1.59488	3.14667	-2.48762	-0.395549	-1.75633	-0.128629	-0.560856	-0.151042	0.483983	-0.117631	1.85104	0.402831	1.15743	-2.42585	0.50121	-0.863546	-0.894322	0.0172093	2.12882	0.932515	-1.05349	0	1.22132	-0.924399	-1.0598	-1.94675	-1.33388	-1.4933	-0.415037	-2.62683	-1.09203	0.00288251	0.00676478
47686	-0.201576	-1.93788	-2.33789	2.76428	1.29643	-0.834956	-2.5039	-1.02415	-0.320666	0.454702	-5.49981	-1.60999	1.51445	-0.693388	-2.10098	-1.03653	-1.60603	-1.0905	-0.806165	0.907352	1.1615	-0.0156659	0.814345	-3.40354	0.820975	0.697596	0.313826	1.07991	-0.255494	-0.793357	-1.70181	1.18599	-0.451859	0.478713	0.512985	-2.98736	0.811882	-0.821381	-2.25498	-0.335517	-0.874878	-0.313477	-1.5492	0.324465	0.381283	-1.8762	0.732139	-0.474332	-1.09173
47685	-1.20656	-2.72547	-2.67116	2.31545	0.885731	-0.536168	-2.42198	0.292782	-0.30276	0.553262	-3.89111	-1.32085	1.30287	-1.08743	-0.0502036	-0.127211	-0.697593	-1.08743	-0.143532	1.16472	0.307195	-0.812486	2.62256	-2.15008	0.73907	0.0608775	-0.500014	1.15179	-0.651994	-0.983361	-0.568965	1.96864	0.302875	1.67202	0.599318	-2.64747	1.97805	-1.32265	-2.18311	-0.532616	-1.57347	-0.110293	-1.081	-1.00202	1.27662	-2.76513	0.911883	1.10293	-0.96016
47687	0.611172	0.649569	0.833902	0.563744	1.1762	-0.109514	-0.68687	-1.50349	-0.325901	-0.413307	-2.21692	-0.108581	0.13606	0.988412	-0.00737657	-0.359749	-0.437916	1.28143	1.49011	-0.122491	-0.0831412	-0.396878	0.678252	-1.13005	0.264236	-0.358639	0.450063	-0.550676	-0.0368218	-0.984502	0.546265	-0.340258	-0.677841	-0.625267	0.0992279	-1.2969	-0.2124	-0.467533	-1.67254	-0.514779	0.172488	-1.11372	-1.04275	0.594071	-0.0689978	0.180021	-0.698764	-0.572394	-0.628608
47642	0.418999	0	0.272143	-0.155695	0.768671	0.00662118	-0.966066	-3.60121	-2.13479	0.962364	-2.9703	1.3051	0.170181	1.03569	-1.39897	-0.851782	-1.26604	0.132774	1.74192	-0.852303	0.948003	1.04264	0.661476	-0.62371	0.222186	-1.39821	-0.225666	1.03055	-1.52036	-0.421013	-0.0874268	0.326422	-0.727857	-0.638232	0.389016	-1.16553	0.209141	-1.04931	0.359071	-1.36624	-1.49533	-0.269338	1.57981	0.0499095	-1.08651	1.71532	-1.43284	-2.52616	0.143263
52597	0.706287	-0.579706	-0.586839	-0.166503	0.617204	-0.164561	-0.783142	-2.30329	-0.325359	-0.198593	-2.48762	0.0139267	0.802069	0.265677	0.703898	-0.138283	-0.462356	0.345737	0.251568	0.00417776	-0.0980422	0.418999	0.880646	-0.354391	0.0923428	-0.457593	-0.397448	-0.176088	0.677892	0.604736	-0.508814	-0.146244	-0.214073	-0.194955	0.026021	-0.806922	-0.827256	-0.236673	-0.221119	0.151859	-0.0295881	-1.48076	-0.415615	-1.28384	0.501516	-1.54456	0.344942	-0.211899	-0.584241
52797	0.778124	0.617581	0.938474	1.75283	-1.38722	-0.367732	-0.883103	-3.45166	-0.36012	-0.224317	-4.36885	-1.53282	-0.381198	-4.36885	-0.488633	-0.494516	2.43555	5.69652	-0.623487	-1.39517	-2.13924	2.55491	-4.36885	-1.98051	0.474773	2.61575	0.297954	-1.32446	-0.85022	0.186881	-1.10129	-2.17202	1.89216	1.93757	2.18008	-1.48197	-1.79286	0.600841	-0.606694	-0.830588	2.27077	0.76103	1.61937	-2.23718	4.13327	-2.09604	0.172103	-1.38421	1.23481
47690	-0.0315037	1.10949	0.92136	-0.0932633	0.207018	-1.65063	0.719665	-0.263438	-0.517668	-0.0185857	-1.95792	-1.32157	-0.652221	-1.23006	-0.0338649	2.03622	-0.60406	0.234501	0.917928	-0.31563	0.85599	-1.83187	0.211884	-2.2709	2.36569	-1.59423	-0.483581	0.00820001	1.87912	-1.27509	-0.731685	-0.02283	1.12141	2.05228	-0.651768	0.657274	-1.16198	-1.45166	0.398679	-0.182131	-1.09665	-2.31186	0.328607	-7.38082	1.28416	1.08059	1.4105	-0.238545	0.415001
47693	0.706995	-0.354391	-0.562985	0.481609	-0.519942	-1.18017	0.213378	0.932137	-1.47915	-2.04275	-2.83444	-0.230228	-1.99482	-3.04454	0.839798	1.90543	-0.857521	-4.04216	1.25792	0.706111	0.00273852	-0.333334	0.242938	-4.04216	0.93757	-1.71501	-2.35698	0.817787	0.983751	-0.714775	-2.58467	2.26475	0.0280033	0.89103	1.05172	0.442227	0.261832	-0.683623	-0.672083	1.01114	-0.587706	-3.17788	-0.375384	-4.04216	-1.1805	-3.20423	0.0227584	-0.237524	0.659103
47695	0.19774	2.36801	-0.779175	1.96484	1.12578	-0.548776	-1.09511	-2.74371	-0.688729	-1.00781	-4.53952	-0.481767	2.479	1.8062	0.630312	-0.765621	0.0795658	2.44414	-1.15329	-1.61794	0.327457	1.20821	-0.178861	0.307895	0.521252	-0.551945	2.7615	-1.51128	0.351515	0.171207	0.23952	-0.827256	-0.706747	-0.663831	-0.633748	-2.70557	-0.957356	-0.697827	-2.16101	0.348006	-1.21893	1.33285	-1.92413	0.603312	-0.535123	1.06667	0.46999	-0.896737	-1.11747
47696	-0.155213	-0.0720277	0.505078	-0.0655212	0.830985	0.368265	-0.517048	-1.02298	-1.23548	0.80554	-2.70463	0.710878	1.12777	0.474358	-1.49086	-0.698061	-1.49736	1.61518	0.58602	-0.707689	1.08257	-0.358454	0.155102	-0.91866	-0.173645	-0.800626	0.496309	0.145743	-0.846065	-0.726663	-0.0194628	-0.535959	-1.03623	-0.349052	1.07991	-0.831358	0.0482362	-0.210563	1.19566	-1.01771	-1.61352	-1.09573	0.263155	0.0479571	-0.905899	0.864335	-0.495939	-2.04394	0.819341
47699	-0.781157	2.10521	-0.0273809	-0.491064	1.3151	1.7966	4.16672	-3.25567	-2.07826	0.899485	-5.00694	4.37197	-1.20224	-1.5951	-2.11341	-0.426625	0.756511	0.946806	-0.267774	0.729357	0.0124972	1.78287	-0.902929	-5.00694	0.751378	-0.783638	1.10434	0.708938	-0.389867	-1.59553	-0.186722	-0.0954196	-0.673693	-0.778185	3.98782	3.83243	0.00547185	-0.443007	1.76549	-2.22972	-1.29761	-2.00636	-3.38082	-2.5039	-0.314374	-5.00694	-0.345748	2.01121	0.610133
47700	0.948975	-2.24264	-1.82982	-1.52575	0.0229004	0.906583	-1.08865	-0.57497	1.03069	-0.201742	-0.653355	0.144307	0.560519	-0.746374	0.879314	0.502636	0	1.96543	0.228234	0.269273	-0.613079	0.767146	0.126973	-0.911044	0.613343	1.30871	-0.556181	-0.903198	-0.557879	-1.07066	-0.72261	0.321697	-0.526577	-0.0555913	0.206768	-0.961283	0.513491	1.07286	0.507211	-0.00129901	-0.896737	-0.707689	-1.04275	-0.569822	0.82326	-2.38458	0.742869	-0.432065	-0.409661
47643	2.45809	0.135666	0.105812	0.440846	-0.665661	0.720716	-0.0817664	-2.2365	0.591775	-0.402588	-0.993953	1.10976	0.408494	-1.05589	-1.79036	0.817869	-0.640929	1.19661	0.29772	-1.23413	0.183709	1.57313	-2.29548	-0.885766	2.33039	0.348232	-1.2049	-1.26777	0.467175	-1.52533	-1.69059	-1.99885	-1.92577	-2.70934	-0.429731	-1.55343	-0.806922	0.587173	-1.01159	0.333424	1.04754	0.588517	-0.375946	1.65956	-0.97228	1.68068	0.186754	-3.1976	-1.42159
46966	-1.5454	1.02176	-0.887367	0.269153	0.887213	-2.19562	-0.617056	-2.78389	-0.685245	-1.59118	-0.97852	-1.77596	1.45985	0.0265876	0.739675	1.0916	-1.28244	3.21951	0.229957	0.762476	0.122606	1.29414	1.90931	-1.50717	-0.16715	-5.53282	1.4143	1.54523	-9.70275	2.31022	-1.23718	0.97761	0.0265876	-0.154731	0.506297	-2.82828	-0.822401	-2.47073	-0.414076	0.35321	0.423524	-2.1818	-0.411387	-1.91267	0.773743	-7.58727	0.191563	-2.43596	-1.32193
47702	0.171719	-0.694555	-0.434988	-0.733124	2.28771	-0.0895743	-0.70557	-1.13543	0.40523	-0.442811	-1.62149	1.12155	0.864018	-0.189516	-1.9771	-1.13068	-0.565118	-3.03623	4.53151	1.33423	-0.600337	0.29443	-0.22297	1.1445	2.32619	0.612305	-2.77004	-0.505124	-0.559154	-1.73073	-1.19429	2.30757	-0.915119	0.1333	0.241474	-1.67208	1.07265	-0.779175	-0.92139	0.509848	-0.699466	-1.26777	-0.711937	-2.08927	2.80037	0.0346383	-1.29725	-0.470729	-0.775219
47703	-0.318506	-0.0981966	-0.0294408	-0.37314	1.48857	0.751207	0.370834	-0.633748	0.0461418	0.518434	-2.27579	0.0100637	0.850639	-0.0421597	-0.445755	1.01393	-0.349419	1.91276	-0.215412	-0.746374	-0.0872735	0.40969	1.37451	-0.107492	-0.105163	0.740971	1.16389	1.03682	0.289598	-0.12202	-0.514573	-0.580785	0.0229004	-0.0242965	0.707436	0.745711	-0.226004	-0.134635	0.267236	0.377068	-1.60428	-0.77596	-1.12029	0.786847	-0.285952	-0.653128	-0.885233	0.198368	-0.596405
47705	2.60871	-3.05649	-1.42934	-0.574326	0.739848	0.816067	0.298893	-0.791108	-1.42934	-0.96663	-1.39025	1.41716	-0.0420111	-1.20025	-0.709576	-0.224654	-0.598806	-2.81299	0.620211	1.12426	0.553852	-0.775466	0.111432	-0.836244	0.76774	-1.45048	-2.12218	0.929412	0.387142	0.340961	-2.78986	0.136585	-0.132104	-1.08651	0.223175	-0.204732	0.943509	1.02148	0.241352	-0.165693	-0.560217	-2.45166	-1.22095	-0.512102	-0.411004	-1.49736	0.551196	-1.1078	-0.0694519
47706	-0.0706635	0.580242	-0.0683926	0.834388	1.71383	-0.843474	-0.726902	-1.07522	-0.235484	-0.926317	-1.96973	0.188907	0.527971	0.0769695	0.203765	0.66821	-0.995966	4.72403	-1.76268	-0.345748	0.200881	0.101112	0.292664	-0.444184	0.235727	-0.740095	2.24132	-0.43226	0.275961	0.325386	-0.57906	-0.160363	0.499068	-1.31222	0.338225	-0.101598	0.0152121	0.936289	-1.07339	1.25568	-0.691989	-1.13511	-2.11092	0.585155	-0.522219	0.98061	-1.54498	-1.10687	0.154583
46612	1.01543	0.763667	-0.54751	0.257976	1.51324	-0.79937	-1.23923	-0.879117	-0.0665784	-0.417348	-1.5187	0.0253123	-0.0594949	0.481816	-0.627271	-0.576045	-0.812486	1.63566	-0.0334219	-2.07279	-0.806165	-0.0166871	1.1127	-1.10222	0.0558898	-0.325901	-0.200415	0.196859	-1.09326	0.842858	-0.17674	0.100709	0.0673634	-0.380446	0.853437	-2.50881	0.272262	0.253626	-0.475936	-0.262573	-0.981366	-0.77868	0	0.31545	0.277152	0.738725	-0.438503	-0.594225	-1.05289
46358	1.26724	-5.57347	-3.32193	-0.231244	1.11962	0.783079	-1.52533	0.579856	1.74876	2.60637	-0.736725	-1.27299	1.73205	-1.14624	-0.291415	-3.08192	-0.0688465	0.527971	-1.08589	-1.25981	0.415001	-1.17072	2.03058	-0.770781	0.832282	1.04956	-3.38685	2.05137	-0.658356	1.4049	-1.32085	1.66357	-0.682001	2.72271	2.65288	-0.920571	0.715981	0.596076	0.279887	1.39824	-0.641829	-2.673	-3.08192	-2.8604	1.07286	-5.57347	-0.478547	1.60914	0.697329
47513	-0.0655212	-3.64928	-0.601431	1.77028	2.17178	-0.300271	0.833578	-1.24161	-1.0265	0.409364	-1.8997	0.22848	0.217727	-0.585323	0.867738	0.735955	-1.1291	2.82825	-3.64928	-0.641604	2.30258	-0.292122	1.56711	-0.289827	0.834792	-1.4309	0.808509	-0.694788	-1.70793	-3.64928	-1.05739	0.103128	0.280244	0.148869	1.84153	1.26927	-1.19297	-1.0502	0.898247	-0.12312	1.31063	-1.16456	1.52787	-0.0768889	-2.04752	-3.64928	-1.87514	-0.500626	0.42975
46613	-0.753653	-3.63129	-1.24229	0.401958	0.432639	-1.40583	1.46163	-2.55809	-0.307573	-0.28437	-0.521805	-0.936497	0.335369	0.0668125	1.03365	1.72805	0.58938	4.03981	-0.180168	1.04201	1.14535	1.5371	1.00956	-1.36662	0.261952	-4.89539	0.524365	1.9991	-6.84477	1.58188	-2.2304	0.786931	0.850959	0	1.64381	-0.787866	-0.600118	-1.90023	0.954866	0.161436	0.325732	-1.9203	0.823342	-2.02974	-0.0114425	-8.03978	0.201006	-2.8039	-1.80138
47911	0.0639171	-0.908876	-1.16004	-0.508609	0.83463	1.41424	0.251568	-1.79486	-0.178535	2.65157	-2.43987	1.39632	-1.12343	-1.62104	-0.272297	0.15095	-0.171531	3.59322	-2.29053	0.666575	-0.972846	-0.0371179	0.53097	-1.88683	0.927441	-1.27649	-0.127999	-0.243489	0.617204	-1.29265	-1.59553	0.495183	0.728661	-0.766357	1.27733	0	-0.0525957	0.0723116	1.34011	0.849679	-0.288417	-3	-2.87514	-0.414076	-0.252742	-5.50635	-0.49879	-1.47353	1.45528
46614	-1.10439	0.0299829	-5.24332	-4.31617	0.222681	2.27035	4.40381	-2.61706	-0.00115462	-0.0733933	-2.32049	3.50181	-0.0796305	-4.43284	-0.90185	1.11843	-0.143851	-1.66612	-0.00534787	1.71646	-0.953439	-0.663374	0.539531	-2.26188	1.68997	-2.90293	-0.658128	2.11327	-5.24332	0.283211	-5.24332	0.184598	0.898479	1.27798	5.01161	4.09482	-1.01859	0.549718	2.50266	-1.38798	-0.422172	-3.05769	-1.61264	-5.24332	-2.68131	-5.24332	0.492417	4.07301	-2.00984
47656	0.968275	-6.45482	-4.05649	-0.603621	-3	-0.277184	0.770702	1.12869	-0.251024	2.31615	1.75395	-0.771274	-0.911858	-5.22162	0.332278	-3.63846	0.190678	-6.45482	-6.45482	1.11583	-1.66566	-1.15714	-2.77695	-1.97313	-0.189187	1.94961	-3.0315	2.78536	-0.672313	-0.231075	-1.25223	-2.10843	2.37228	1.67338	-0.00433459	0.502636	1.32694	1.20101	2.29484	0.00863031	1.28143	-2.05889	0.923492	-3.46594	1.66061	-3.91702	0.213627	-3.30472	1.199
47515	0.11703	-3.64386	-3.64386	0.0955869	-1.53491	-3.64386	-3.64386	-1.16133	-0.245198	1.53376	-1.69199	-1.34337	-0.254289	-3.64386	1.13711	-0.940922	-2.44615	3.36629	-3.64386	-3.64386	1.23732	-0.962969	-1.45522	-1.72547	0.0149265	-1.08253	1.28824	-3.64386	1.90335	-3.64386	-3.64386	-0.733603	-3.64386	1.27364	0.147697	1.27352	-2.92687	-1.68873	0.555816	3.71075	0.344828	-3.64386	-3.64386	-3.64386	-1.03032	-3.64386	-1.39441	-3.64386	-2.46196
47912	0.515914	-0.704395	-0.526161	-0.400492	2.03721	0.452385	1.04453	0.79975	-2.94675	-0.442811	0.65471	-0.0522964	-0.188036	-3.08804	-0.145605	-0.452451	0.569686	-6.87832	-6.87832	1.78513	-6.87832	-0.706276	1.8281	2.32481	-0.381385	-6.87832	0.149259	-0.177066	-6.87832	-0.861972	-6.87832	2.68751	-1.29548	-0.340258	1.2145	-0.979658	2.69428	-0.695489	1.10051	-2.11779	-0.00491352	-4.96578	1.82725	-1.8135	0.0396999	-6.87832	-6.87832	-0.594225	0.0597706
47657	-1.84063	4.86513	1.10212	0.549127	-1.80541	-0.502056	1.18136	-2.06915	-1.93126	-1.94342	-3.14051	-0.551522	-0.789112	0.84551	2.02041	5.20262	-1.68919	2.50985	1.13001	0.842778	4.46232	3.77128	-0.829306	-3.61706	3.82264	-1.82062	0.312549	1.82522	-3.61706	2.88676	0.275484	-1.17951	-1.10377	-0.464942	3.14649	-3.61706	-0.643405	-1.73456	-0.326444	-1.61838	1.53451	1.44488	4.3288	0.732052	-1.24571	-3.61706	-0.340806	-3.61706	-2.32554
47914	-3.29336	4.01379	-3.29336	-1.14688	-1.92139	-3.29336	-0.520149	-2.85726	-3.29336	0.655169	-3.29336	-3.29336	-3.29336	-0.871971	1.83265	3.92933	-1.93898	-3.29336	0.0282862	-0.573038	2.31788	2.51838	-1.34044	-3.29336	3.07815	-3.29336	-3.29336	1.07738	-3.29336	1.95475	-3.29336	-0.838564	-3.29336	-0.194955	1.73461	-0.915936	-1.84632	-3.29336	0.064331	-3.29336	1.26075	0.38084	3.50113	-0.784384	-3.29336	-3.29336	-1.02474	-3.29336	-3.29336
47915	-0.517875	-0.235994	-0.614403	0.135929	0.290306	1.49452	0.456491	-2.18508	0.829281	0.72561	-3.00347	2.40703	0.186754	-1.67761	-0.88977	-3.6529	2.32579	5.91197	-2.91812	1.59254	-1.60253	0.419323	-2.61971	-0.765867	3.14418	-1.03771	2.35075	-1.23277	-4.62238	-3.51293	-0.629278	-0.137013	-1.43245	-1.35107	2.1379	3.9051	1.60065	-0.519321	1.87924	0.440846	-0.101289	-3.24332	-4.94342	1.34415	-0.629055	-5.99309	-2.64566	-1.2119	-0.0356383
47916	0.326537	-2.80591	-2.73121	-1.01304	1.94433	1.23928	1.56223	-0.539729	-1.48803	1.6884	-2.35476	0.481092	0.0507455	-1.77103	-0.520356	-0.109203	-1.80793	1.99266	-2.02621	1.32308	-1.28736	-2.03268	2.29566	-0.708868	0.647361	-0.186229	-1.33279	-0.243489	0.348006	-0.892982	-1.90996	1.06523	0.718614	-0.464345	1.64814	0.8292	1.59082	1.14744	0.438293	1.61852	2.30378	-1.63576	-1.12406	-1.26639	-1.78737	-1.70887	0.683741	-1.152	1.57589
47708	-0.101443	-6.82828	-1.42005	0.945008	1.23756	2.13432	-0.731446	0.555424	-4.86986	2.19528	-1.48277	0.235237	-6.82828	-1.32916	0.709467	-0.921937	-2.95009	-2.0145	0.376068	0.696617	0.632175	-0.183441	0.358621	-1.2536	0.695103	-2.63935	2.32714	0.1149	-6.82828	-0.401635	-2.00173	0.854714	-0.207561	0.766638	2.57456	0.0241778	1.2949	-5.93016	-0.533869	-6.82828	0.377957	-1.28983	-0.163914	0.972987	0.986884	-6.03978	0.0133551	-1.41004	0.0230424
47917	-3.37932	-3.37932	-3.37932	-3.37932	1.39391	0.342896	2.25063	-3.37932	-1.19396	2.5062	-1.42546	-3.31186	0.0950467	-1.63935	0.787098	-3.37932	-0.673463	-3.37932	0.808756	-0.0530446	-3.37932	-0.997117	1.21357	-3.37932	0.711231	-3.37932	-3.37932	1.64888	-3.37932	-1.46236	-3.37932	0.317188	0.880019	2.12806	1.87916	-2.48762	-1.47995	-2.72929	1.51238	-3.37932	0.735522	-3.37932	0.232538	-3.37932	-0.708868	-3.37932	-3.37932	0.747087	0.459012
47659	0.0874628	2.07252	-0.977668	-0.503896	0.679424	2.41368	4.20854	-3.2709	-2.52866	-0.160847	-4.43596	3.49515	0.747258	-1.8879	0.664119	1.61457	0.517024	4.04947	-2.0607	-0.0915713	-1.53575	1.43984	0.184471	-2.16424	1.58885	-2.85831	2.72146	0.487795	-1.06885	-1.08988	-1.95232	-0.920571	0.53057	-1.18771	4.57167	4.50117	-0.574326	-0.0810032	1.28865	-0.285776	-0.110604	-2.03978	-2.54456	-1.39517	-3.10905	-2.47794	-0.669556	2.50673	-0.366243
52652	-0.688032	-1.37295	-1.43284	-2.61971	0.15043	1.39484	1.69077	0.374956	-0.319406	1.18922	-1.31437	-0.268643	-0.574756	-2.47875	-2.31258	-0.985645	-1.26015	1.74679	-2.34227	0.245252	-1.6529	-0.42372	-0.495736	-1.49411	-1.28279	1.2283	-1.26743	-0.260152	-0.201742	-1.7617	-1.51953	-0.955956	0.916859	2.31124	1.81102	1.62209	0.932212	0.118227	1.8508	0.920522	0.735002	-1.01333	-1.19859	-4.38987	2.316	-1.58554	-0.627939	0.059909	0.959251
46996	0.948975	-1.61485	-0.85909	0.285816	1.49103	0.1129	-0.165531	-1.07613	-0.986788	1.17057	-2.51953	-0.187214	0.732747	-1.77645	-0.2624	-1.5187	-1.58208	4.83992	-2.20091	1.21791	-0.669556	0.289952	-0.365314	-1.38836	0.0479571	-0.228368	0.514299	-1.51787	-0.400111	-0.046474	-1.9686	-0.302938	0.0958569	-0.84451	-0.432455	-0.471129	0.723515	0.831715	-0.27666	0.464041	1.13586	-1.12501	-1.94619	-0.330973	-1.57304	-1.12281	0.441058	-2.33424	0.123401
47919	0.951439	-2.48843	-0.469729	-0.243318	1.90789	-0.962407	-1.34924	-1.54372	-0.875672	0.0702519	-2.48843	-0.703689	1.71321	-1.99597	-0.300448	-0.401063	-1.92467	5.27615	0.556405	-1.66703	-1.25808	-0.854388	0.607958	-1.05709	0.118227	-0.00115462	1.13455	0.0919367	-0.758526	-1.33025	-2.48843	0.352533	1.23211	-2.48843	-0.824699	0.446044	-0.187379	-0.792107	1.13034	-0.00650678	-1.28666	-2.48843	-1.26257	-0.957916	0.88096	-0.972846	-0.414845	-2.35771	0.840685
46615	-1.29761	-2.29974	-2.39441	1.45917	1.74278	0.733007	-2.13479	-1.79286	-1.87514	2.51768	-4.36587	0.440846	-0.814007	-4.51293	-1.03357	-1.25085	-1.21324	2.92877	-4.51293	0.713256	0.478817	0.427284	-0.370713	-0.594661	-0.279109	-1.01917	-0.494922	-1.72118	0.707525	0.248292	-1.65563	1.77922	2.4768	-2.67208	1.46644	-0.912401	1.52527	-1.48681	-1.70698	2.10605	0.871449	-4.51293	-1.92194	-0.959879	-4.51293	-2.51787	0.616452	-1.59553	0.649661
47920	-1.39062	1.2506	-1.67807	-0.603841	1.02694	1.09667	4.51347	-5.49981	-2.81909	0.101516	-3.38383	2.11013	2.70048	-0.643856	-1.57304	-0.742507	-0.502464	-5.49981	-5.49981	-0.833156	-3.01625	0.166844	0.385928	-2.736	0.119157	-2.30543	2.47977	0.382833	-4.75633	0.690104	-5.49981	-1.12595	-1.48116	-1.77251	3.43622	4.43071	-1.27474	-1.30686	0.312665	-5.49981	-1.37482	-2.09789	-1.1805	-1.85778	0.0988238	-5.49981	-0.498179	1.83139	-0.721658
47921	-0.297786	-2.09111	-0.223643	1.51964	0.472072	2.1036	-0.0110064	-1.72738	-0.958757	1.90678	-2.64025	-0.242465	1.56881	-0.129418	0.500496	0.280006	-0.946472	4.75904	0.950916	0.196229	-0.886833	-0.398399	0.805623	-1.33424	0.193456	-0.369035	2.14441	-0.58489	-0.514573	-0.144489	-1.79987	0.22132	-0.924947	-1.01654	1.33565	-0.386468	-0.0736969	-1.10346	-0.723325	-0.791358	0.0959919	-2.04157	-2.58727	-0.965221	0.465609	-0.483581	-0.295305	-2.21424	-0.655853
46616	1.37267	-0.47313	0.160017	0.427928	0.936892	-0.181313	0.248656	-1.32446	-0.117318	0.679964	-1.55343	-0.167475	1.30048	-0.0215115	0.0551957	-0.660635	-1.08222	1.89786	-0.507583	0.0684645	-0.911044	1.23094	-0.973696	-0.442614	0.434028	-0.373514	-0.264305	0.116631	-0.860923	-0.380446	-0.517461	-0.542248	-1.30508	0.0708015	0.991971	-1.36848	0.0425043	0.0758749	-0.0611497	0.432959	0.067914	-1.89486	-1.99482	-0.884168	0.612494	0.233765	0.504366	-1.88098	-0.344831
49535	1.48011	0.868924	0.66257	-0.327529	0.205393	-0.348317	-0.780661	-5.673	-3.20823	-0.750737	-3.25567	2.00666	0.573471	0.504468	-0.019609	0.200881	-0.443791	3.10504	2.01977	-1.69152	1.14352	1.00115	0.432211	-1.20556	0.865285	-1.36587	1.51465	-0.0209258	-2.98622	-0.611535	0.695727	0.0970714	-1.31581	-2.61883	-0.872235	-1.95344	0.143524	-1.15072	-0.156016	-2.48843	-1.84892	-0.289122	1.49026	1.46968	-1.8396	1.49616	-0.568965	-2.5187	-1.21223
46458	1.8846	-2.12155	-2.72547	-0.431092	-1.3441	1.42686	0.0367495	-0.0623543	0.728748	0.978708	-0.0343081	1.88186	-0.33971	-2.90509	0.211012	-1.78488	-0.846843	-4.2109	-2.851	1.08243	-1.09727	-0.80138	0.740539	-1.70745	0.671203	-0.21073	-2.16036	-0.13242	-0.858306	0.398569	-2.02679	0.588037	0.685895	0.428786	0.130667	-0.75755	1.67627	0.249021	1.10192	-0.789362	1.10849	-1.8396	-0.501034	-0.881773	-0.496142	-2.36736	0.208642	-1.3008	0.892818
47922	0.00475306	-2.34666	-0.118414	0.58323	2.52416	-0.151683	2.87143	-2.14944	-3.34813	1.36233	-0.848141	-1.29725	2.3688	-2.5187	-0.623487	-3.01742	-0.443007	-6.13797	-0.420241	0.233888	-0.988218	-0.342817	-1.40545	-0.900234	2.01585	-2.91159	2.83633	-0.120137	-6.13797	-2.32193	-0.588357	0.711847	0.743817	0.718877	1.9052	2.5362	-0.177066	-6.13797	0.328262	-6.13797	-1.12375	-1.39631	-2.63487	-1.87408	1.06867	-6.13797	1.76307	1.3492	-0.127211
47435	1.69737	-0.0582927	2.70419	0.319271	1.77791	-0.864596	-0.207894	1.0899	0.956131	0.372172	-2.53533	-0.0424568	-0.185245	-1.1594	-0.171044	0.777535	-0.554061	5.56091	-1.16391	-0.165693	-1.14401	-0.0201941	-0.564691	-1.69479	0.634779	-0.318506	0.913493	0.772308	-0.783887	-1.17169	-1.92741	-0.415422	0.382059	-0.846065	0.263876	-0.441047	-0.937326	0	0.495797	0.482745	-1.37744	1.36815	-2.22297	-0.654717	-0.952601	0.724476	0.292782	-0.654717	-0.109048
47714	0.908813	0.854235	-0.0452826	0.147307	0.641269	-1.89271	-0.21625	-3.71407	-2.09296	-0.263612	-3.95232	1.46415	1.00949	-1.08804	0.810402	0.486045	-0.862759	2.84521	1.36323	-3.51953	0.517628	-0.739131	0.239887	-2.18902	0.794021	0.369718	1.90138	0.91311	-2.66933	-0.792107	0.632547	0.612777	-1.00607	-2.5187	0.601697	-0.952043	-1.37557	-1.20191	0.12499	-2.27718	-0.0998964	-2.10222	0.204015	-3.48197	0.508124	1.34897	-0.0267928	-1.0502	-0.986502
47437	-0.302938	-0.221119	0.138028	0.440527	1.38112	0.0732718	0.338567	-0.424494	0.223917	0.541317	-1.77201	0.0455828	0.666484	-1.57304	-0.273343	-1.1756	-1.07795	1.10044	-0.573896	-0.0159576	-0.187543	-0.234465	-0.518701	-0.151843	0.151989	-0.546035	-0.19512	-0.00650678	-0.137648	-0.519321	-0.971714	-0.39138	0.835277	-1.32988	-0.13733	-0.0294408	1.07327	0.39605	-0.434403	0.588229	0.756682	-0.823933	-1.24845	-0.535959	-1.41773	-1.14305	1.25918	0	1.39193
47715	0.259664	-4.28771	-0.425656	-0.834442	1.33377	0.933648	0.913876	0.197236	0.0255958	1.3794	-1.46953	0.397803	-0.177882	-2.02503	-2.42895	-0.614845	-1.1367	-2.77103	-1.31294	0.875466	-0.164076	-0.0306192	0.378955	-1.00752	-0.164884	0.690998	-2.31977	-0.0726345	-0.0614507	-1.27369	-1.8365	-0.950648	0.518636	1.16575	0.551098	0.348686	0.315566	-0.855431	0.872632	-0.216082	0.487486	-0.381761	-0.471329	-2.41658	2.28599	-2.22364	-0.316708	1.19604	0.955164
47716	1.02772	0.731965	-0.0102797	0.184852	1.24647	0.0418037	-0.685477	-2.17267	-0.0968074	-0.262573	-2.3357	0	0.957989	0.194591	0.127765	-0.362343	-0.803141	0.0265876	1.10185	0.0110662	-0.391569	-0.373701	0.41186	-0.499606	0.199248	0.232047	-0.383831	-0.7471	-1.07066	-0.52533	-0.763905	-0.459774	-0.29814	-0.760235	0.0521376	-0.896469	-0.311327	-0.0920326	-0.201908	0.23008	-0.708868	-0.882571	-0.588574	-0.537005	0.214125	0.0113525	0.00604663	-1.05439	-0.040675
47717	-1.20423	-1.46116	-1.95512	1.56506	-0.535541	-2.46275	-0.544561	-4.38685	-2.50799	-2.11154	-2.85831	-0.585323	1.08807	-3.38082	-0.655626	1.22626	0.472176	5.24204	1.21207	1.50635	2.17667	0.265677	0.268913	-2.70463	-0.448902	-4.38685	1.8111	2.00949	-4.38685	-1.41889	-0.109514	1.77036	0.857105	-0.383078	2.19014	-0.917025	-0.851001	-2.89754	-0.0995872	1.95773	-0.436549	-0.803141	0.340163	0.556993	0.0332292	-4.38685	0.770787	-0.733603	-1.49492
47718	0.70248	-2.10036	-0.0806981	0	1.35682	0.282499	-0.445362	-1.00347	0.28404	0.844787	-2.63666	0.831229	1.65063	-0.771766	-1.14497	-0.3876	-1.2348	-0.653582	0.200128	0.119157	-0.787119	-0.0390435	-0.0693005	-0.964095	0.502636	-0.0234164	-0.89835	0.0277203	0.145873	0.410992	0.441058	-0.443988	0.111833	-0.0289991	0.485118	-0.812739	-0.128787	-0.732165	-0.0696033	-0.162137	-2.31545	-0.749038	0.242572	-0.417733	0.135272	0.870187	-1.07097	0.258459	-0.509841
47926	0.868845	4.66322	1.54241	1.30527	0.534759	0.349252	0.212383	-3.37632	-0.740818	-0.330792	-2.79486	0.852159	1.8055	-0.984217	0.303927	-0.493906	-2.66383	2.20063	-1.33716	0	-1.18115	-1.46395	-0.877791	-0.921937	0.517124	0.266996	0.583712	-0.796611	-1.08131	-2.21893	1.44604	-0.15859	-1.72356	-0.707689	1.00303	-1.26916	0.177089	-0.926591	1.01228	0.720891	-1.11654	-0.350706	-1.66612	-0.505738	1.03302	-0.37146	-0.234975	-3.37632	-1.14433
46962	-0.086201	-1.23548	-0.35089	0.196229	1.65622	0.763072	-0.0245899	-2.18442	-1.01829	0.287118	-2.66018	0.645794	0.533663	-1.7824	-0.595969	-2.89111	-0.333516	4.01336	-3.10905	0.0396999	-0.446345	0.0253123	-0.346481	-1.31115	0.260146	0.137504	-0.204233	-1.19661	-0.80869	0.913722	-0.892446	0.169668	1.26153	0.0959919	0.569491	-0.19281	1.27846	-0.0932633	-2.13987	1.07217	1.43813	-2.486	-2.88044	-2.42043	-0.736485	-1.98679	0.278104	-1.19628	1.27977
47928	-0.800626	-4.11779	-0.397068	-4.11779	1.0784	1.53232	-4.11779	-1.87673	-0.320306	-4.11779	-4.11779	3.32822	-4.11779	-4.11779	-1.12595	0.10541	0.981487	-4.11779	-4.11779	0.067501	-2.17723	-4.11779	2.01507	-0.8604	0.859811	-4.11779	-4.11779	-1.99367	1.13014	-4.11779	-4.11779	-0.350522	-0.961845	-0.361973	2.69662	-4.11779	-0.0513992	0.413161	0.117562	-1.33825	-0.181313	-4.11779	-1.62415	-1.18115	-4.11779	-4.11779	-3.5345	-1.09265	0.127105
46314	0.295723	-1.33825	-0.743956	0.532467	2.11563	2.01239	-1.25429	-1.13924	-1.16359	2.00184	-3.699	0.977536	0.201132	-0.995103	0.826925	-1.19694	0.348346	4.38078	-3.60647	0.144307	1.38145	0.782492	-0.109981	1.06468	-0.396498	0.0326651	-0.251539	-2.26882	1.74528	-0.22196	-0.424494	1.64929	1.3562	-0.729292	1.26831	-0.553638	2.30048	0.243791	-1.02532	2.10769	0.201885	-3.44379	-1.29725	-4.51953	-2.78687	-1.52575	1.90435	-2.2029	-0.168285
47929	1.71953	0.251325	-1.61529	1.00949	0.545178	1.71114	0.164271	-1.78289	-0.69619	0.335826	-2.01917	1.02148	0.17645	-1.02122	0.716859	0.161178	0.745108	2.22472	0.525969	-0.24708	-0.368477	0.503756	-1.02415	-1.33789	0.927517	0.296546	0.144046	-0.412539	-0.95009	0.855113	-0.706041	-1.12061	-0.545824	-1.27056	0.625925	-0.338433	-0.679458	-0.830845	-0.262054	-0.916208	-0.26067	-1.3133	-0.899426	0.360645	-1.35476	-1.63039	-0.583809	-1.78339	-1.57132
47930	0.570269	0.219835	0.19131	0.207393	1.79306	-1.1016	-1.60867	-1.71928	0.134615	-0.265518	-2.24059	-0.45107	0.527571	0.994797	-0.0266459	-0.414461	-0.698764	2.08216	0.754717	-1.51746	-0.819852	-0.190339	0.675816	-0.760235	0.410124	-0.116536	-0.259634	-0.268295	-0.172506	-0.267427	-0.383454	0.0639171	-0.336063	-0.422172	0.608998	-2.27021	-0.128156	0.1956	-0.191656	0.383718	-0.921117	-1.05409	-0.647693	-3.4852	0.284514	-1.85413	-0.402016	-0.698529	-0.341903
47931	0.801573	-0.239055	-0.203568	0.913952	1.41392	-0.828281	0.0911243	-0.658356	1.50365	0.955164	-1.67577	0.267596	0.529671	-0.77868	-1.3419	-1.96635	-0.958757	3.55629	-2.53868	-0.496957	0.00144197	-0.0740006	0.844707	-0.0759761	0.264236	-0.355129	1.4526	-1.76808	0.777872	-0.592049	-1.70604	1.12836	1.99798	-0.761213	1.00999	0.399226	1.08127	-0.899157	-1.08988	0.639417	1.46738	-3.39138	-2.21692	-0.52824	1.20364	-3.01742	-1.12658	0.0406821	-0.0664274
47932	1.40119	0.707171	-0.440851	0.46289	1.3794	-0.0576919	-1.30757	-1.24777	-0.865385	-0.16537	-1.91322	-0.472729	0.639417	0.190931	-0.0875801	0.27035	-0.133369	1.69631	-0.0511002	-0.164561	-0.917842	0.224534	-0.974262	-0.744197	0.819586	0.668664	0.220082	-0.794107	-0.466337	-0.920025	-1.55343	0.0657102	-0.0254707	-0.36086	0.514602	-1.55216	-0.0664274	-0.565118	0.16954	0.502432	-0.440068	-0.903738	-0.939538	-0.334971	-0.449887	-1.94397	0.304277	-1.04394	-0.934014
46318	-0.255322	0.145743	0.683113	-0.0542425	1.77062	0.205643	0.676899	-1.69479	-0.184097	-0.22651	-2.84581	0.662661	1.01635	0.287236	0.516519	-1.21324	-1.21961	3.64933	-3.54962	-0.149121	-1.25739	-0.51581	-0.00853711	0.0690147	1.4261	-0.0709665	1.30363	-0.924125	-1.05439	-0.0832941	-1.30329	-0.39954	0.399007	0.710525	2.86148	1.40452	0.274291	-0.0978878	-0.724755	0.100574	1.14111	-2.90617	-2.77201	-1.61838	-0.364942	-1.77201	0.295723	-0.813753	-0.551522
47933	0.328951	1.57328	0.910119	0.536053	0.452912	-1.77942	0.0200577	-0.723087	0.437121	0.469261	-3.66749	-1.82572	0.918463	-0.918933	0.460166	0.047678	-0.283843	7.82865	-0.75755	-0.0431999	-0.377632	0.601031	1.00791	-1.74034	0.666757	-1.31761	3.50302	-0.522012	2.42239	0.830661	0.308361	-0.0502036	-0.769305	-0.474933	2.37648	-0.610433	1.07444	-1.50553	-1.22297	1.24007	0.494672	-1.3876	-2.01625	0.582171	-0.107803	3.41016	-0.792107	-0.902929	-1.31437
46973	-1.29407	-1.03564	0.571531	-0.314194	0.167358	-1.48116	0.177344	-2.79086	-0.89325	-2.70557	-1.32916	-0.902929	1.36748	-1.31653	0.138814	-0.583593	0.0554733	5.06798	-0.37314	0.178109	-1.76513	1.0263	0.20201	-0.645661	0.141825	-4.71407	2.08209	0.115699	-8.53282	0.747774	-1.46674	-0.2567	0.380397	-0.80138	0.946057	-2.41196	-1.00347	-2.70369	-0.310969	-0.36049	-0.331699	-1.75779	-0.594443	-2.12218	0.747258	-8.53282	-0.182131	-1.67853	-1.45008
47934	0.0978804	-0.442811	-0.385903	0.625364	-0.279809	1.02255	-0.221455	-1.31151	0.0159257	-0.297963	-2.22095	0.873341	-0.610213	-0.0811558	0.109561	0.432532	-0.117318	0.589955	-0.519735	0.303109	-0.705806	-1.75292	-0.433234	-0.891108	1.50401	1.02212	0.222186	-0.192315	-0.246738	-1.25326	-0.373701	-0.472129	-1.09727	0.0623981	0.761966	-0.144967	-0.0697547	-0.124692	-1.05529	0.220454	0.245982	-1.9771	-0.608672	-2	-1.89325	-1.25017	-0.221119	-3.21893	-1.03741
47935	-4.80793	-4.80793	-1.53116	1.67582	1.39072	0.585924	-1.38987	-1.03623	0.729705	0.839798	-2.54372	0.648281	0.672652	-1.46435	-1.59466	-1.41735	-1.14592	2.54102	-4.80793	-0.434598	-0.0478156	-4.80793	1.56457	-1.22364	0.358846	-1.5782	-1.65881	-3.17137	1.16794	-2.65563	-2.55639	-0.662004	1.73466	-0.00955335	1.44292	0.344828	1.31237	-1.27439	0.25882	1.89798	1.14731	-4.80793	-2.3629	-0.19909	1.35219	-4.80793	-0.19413	-0.180986	1.1394
47936	-0.663602	-1.96973	-2.53868	-1.12816	0.564037	1.91533	1.41468	-0.204233	0.913722	1.78245	-1.53074	0.869161	0.238053	-0.711228	0.0203422	0.541911	-0.861448	1.20839	-0.220614	-0.811472	-0.568751	0.214995	0.780982	0.732486	-0.024003	0.236829	-1.18213	-0.519528	0.240009	1.87723	-1.31797	-0.163429	1.28179	0.328262	2.84244	-0.0980422	0.627607	0.385155	-0.555333	0.0230424	-0.0187318	-1.68362	-0.871707	-2.14305	0.307778	-0.550043	-0.810966	-0.592919	-0.237524
46623	1.62761	-0.843733	-0.902659	0.373843	0.269751	2.06633	0.271306	-0.707454	1.18047	-0.0791732	-0.691057	0.361095	0.0381552	-2.56661	-1.52741	0.835277	0.153676	-4.19496	-0.565545	-4.19496	0.0594937	-1.68687	-2.68966	-2.8997	-0.38101	0.193456	-1.07735	-0.405069	-0.816291	-4.19496	-1.84063	-1.49777	0.803806	-1.9143	0.937118	0.201132	0.0801119	1.22805	-0.759014	1.83722	0.0444641	-1.42779	-1.05859	-0.381573	1.21717	-0.746616	-3.14051	-1.48803	0
47937	-1.05499	0.626953	-2.78488	0.508226	0.112767	3.82883	4.20076	-2.17202	-1.79837	1.50589	-3.0905	4.86101	-2.01567	-2.94786	-0.381949	0.378623	0.408494	-3.81807	-3.81807	1.52286	-1.60384	-1.70181	-0.797112	-0.787866	1.99193	-2.0315	0.00129784	0.191942	-0.00824689	-3.81807	-3.81807	-0.776454	0.317651	-0.283668	5.36278	4.37363	-0.607793	-1.10532	3.15212	0.582652	-0.950369	-3.81807	-2.75926	-1.32626	-3.81807	-3.81807	-2.45087	1.34687	-0.717382
47938	-0.93429	-2.19363	-2.3474	2.06309	2.37265	1.8894	1.40817	-0.854388	-1.31797	1.85459	-1.92577	-0.046772	-0.906169	-1.60384	0.812786	0.325386	0.0315364	-3.47714	-2.38007	2.39547	0.146003	-0.716671	0.0416635	0.645702	1.62359	-1.01946	-0.327529	0.148609	0.226015	-1.90509	0.625177	0.388796	-0.135745	-0.173157	3.115	-0.895663	1.10802	0.307662	0.717386	-3.47714	2.28585	-0.183277	1.3475	0.155231	-2.74952	-3.20823	-0.47333	-1.3555	-1.16165
47939	0.370834	0.510253	0.759667	0.510861	0.742179	0.393855	0.805623	-1.67392	-0.792607	-0.545614	-2.90617	1.11763	1.14607	-2.86565	-0.324455	-0.841404	-0.428954	4.73095	-2.90617	-0.104232	-0.272646	0.514703	-0.411771	-0.773738	0.817214	-0.343183	1.43467	0.179511	-0.517668	-0.653809	-2.13416	-0.100206	-0.663602	-1.22061	1.2909	0.354678	-0.736966	0.252658	1.66234	0.96547	0.0690147	-2.19166	-1.44772	-0.107492	-0.451267	-2.11154	-0.698998	-0.693388	-1.16424
47940	-1.86986	1.50259	-2.34008	-2.07948	-1.02591	3.09019	4.26562	-4.62593	-2.83239	1.56574	-4.62238	4.39103	1	-4.77201	-1.38647	1.7871	1.25864	2.45649	-2.73216	0.277628	-2.01042	1.51248	-1.99252	-4.77201	1.22453	-2.53784	2.73838	1.21555	-1.78936	-4.77201	-4.77201	-1.73408	-1.88737	-1.04394	4.54065	3.85536	-2.07826	0.0330882	3.63416	-0.547932	-0.198924	-4.77201	-4.77201	-3.58554	-3.66749	-4.77201	-0.755356	3.62142	0.300651
46626	0.699818	-0.00665171	1.04907	-0.426819	0.710614	-0.169258	-0.295305	-3.67116	-1.50512	1.08814	-2.83444	1.36815	0.941181	0	-0.358824	-0.462754	-1.68687	4.22093	1.8404	-0.807932	0.533264	1.68652	1.74983	-1.73793	0.469782	-1.25291	0.781402	0.263876	-2.773	-0.191821	-0.688729	0.387032	-1.04365	-1.51664	0.217479	-1.47835	-0.665432	-1.67254	0.872317	-1.91648	-1.24605	-0.95288	1.02984	-0.878321	-1.73025	1.34449	-0.678996	-2.35993	-0.542879
46627	2.75196	-3.03978	-3.59423	-0.235994	0.348686	-1.80945	4.71084	0.00201836	-2.87303	4.49054	-0.542038	1.52502	0.425459	-4.88683	-1.3419	-1.49046	1.71853	-5.36885	-2.11092	0.98083	1.87716	0.714487	1.35361	1.02715	0.78576	2.01977	0.734048	-1.8484	-7.70275	3.38798	-4.33352	2.0644	1.93531	4.35309	0.0207689	-3.0221	0.807685	-1.64431	3.61836	-7.70275	-2.30045	-7.70275	-2.21826	-3.93457	-0.620379	-7.70275	-3.64025	1.85104	1.10487
46988	1.94133	-2.06552	0.365581	-1.93733	1.85527	-0.915936	-0.299028	-0.411195	0.372395	0.782912	-1.31905	-0.441243	-0.539729	-0.323011	-0.125164	-1.56875	0.0932897	2.88626	0.341644	-1.15907	-0.719756	1.15898	0.810731	-0.489646	-0.651314	1.30188	0.178874	-0.398399	-0.37314	-0.528865	-5.53282	0.267955	0.261711	-0.125321	3.04186	-0.671393	0.635244	0.466966	1.7405	0.534659	-0.330792	-7.26534	-0.463748	-7.26534	1.92075	-2.3876	0.493852	-0.407555	-0.225498
46894	-0.46933	-0.508403	-0.596405	-1.3629	0.786429	-0.128472	-1.074	-1.50676	-0.554061	0.638862	-2.26951	-0.489443	1.057	-0.8497	0.31429	-0.731446	-0.527824	1.08814	0.940881	0.621524	-1.4112	-1.06552	-0.403542	-1.22735	-0.248793	-0.0366739	-1.51087	-0.159557	0.498864	-2.0386	-0.964658	0.0982848	0.112233	0.586789	0.671293	-0.914032	0.476122	-0.865911	0.618521	-0.0928017	-1.13606	-0.897543	-0.115754	-2.65472	0.359634	0.930018	-1.01304	-1.26777	-0.606474
47723	-2.09234	-1.89057	-1.94453	-2.61706	-0.0878867	0.69439	0.0360461	0.832769	-1.43479	2.35916	-0.144329	0.728661	1.46148	-1.70228	-0.823167	0.0633649	-0.021365	3.94639	-3.38987	-1.70651	0.34426	0.172616	2.1395	0.696172	0.0313952	0.383939	-1.33643	-2.01042	0.471968	0.537346	-0.744922	-3.80591	-2.46435	-0.245027	1.92748	-1.59728	0.669208	1.23934	1.8309	0.581785	-1.5121	-2.47473	-1.5433	1.08011	-0.351811	-3.38987	-0.973696	-3.08192	1.65695
46622	0.57599	2.73509	-0.0991235	0.18612	0.374511	-0.57906	0.209017	-1.82674	-0.714302	-0.640254	-0.567896	0.499374	2.00752	-0.634196	-0.404305	-0.77967	-2.75633	0.0920721	-1.69059	-0.0147911	-0.364756	-1.19859	-0.840629	-0.788365	0.638862	0.53067	0.105678	0.732399	-1.59553	-1.6425	0	-0.390056	0.666666	0.30871	0.676087	-0.536168	1.15743	-2.8039	-0.932086	0.969602	1.01228	0.138945	-1.54414	-1.25017	1.16871	-0.329885	0.205267	-1.82879	0.794187
46986	3.45666	-0.0264989	-0.198759	0.643949	2.25882	-2.66841	1.11443	-0.589008	0.405666	-0.615066	-2.81604	-0.466138	-0.0493076	-2.02034	1.80302	-1.31833	-2.64928	3.9718	-1.18279	-1.53491	-1.74807	-0.571965	1.55949	0	0.831958	-2.08743	-0.123905	-0.867489	-0.456009	0.604641	-1.60779	0.537445	0.943959	0.414352	0.259544	-0.0771932	0.828956	2.43651	0.877509	-2.73697	-0.871179	-2.50799	-2.84166	-1.16683	3.13289	-2.82623	-1.38496	-0.509225	2.34273
47941	0.480058	-3.04335	-3.04335	-3.04335	-0.684086	-3.04335	3.03016	-3.04335	1.8853	-3.04335	-0.267948	-3.04335	-3.04335	-0.488633	-3.04335	-3.04335	-3.04335	1.99917	-3.04335	1.82501	0.49252	0.91288	-3.04335	0.239276	-3.04335	-3.04335	-3.04335	-3.04335	2.2168	-0.732884	-3.04335	-0.281562	-3.04335	2.38314	-3.04335	-3.04335	-3.04335	-0.15859	-1.8847	-3.04335	-3.04335	-3.04335	-3.04335	-3.04335	-3.04335	-3.04335	-3.04335	-1.43207	-3.04335
46991	2.07642	0.991245	-0.673463	0.774924	2.06526	0.391988	0.647729	-0.74589	-1.9737	1.03393	-2.91376	0.211137	-0.0817664	-1.66429	-0.304541	-0.702985	-1.09604	3.88197	-2.8879	0.0236102	0.474358	0.284159	-0.0667295	-0.488431	-0.0840585	-0.343732	1.27519	-0.636885	0.894139	0.389787	-1.42159	-0.635764	0.225398	0.156008	-1.56576	-0.224149	2.16089	1.06378	0.341189	1.80509	-0.000432873	-2.40966	-1.86723	-0.871707	-1.78986	-0.663831	0.177344	-2.82215	0.26135
47942	-4.47073	-4.47073	-4.47073	-0.0700575	-4.47073	-4.47073	0.1038	-4.47073	-4.47073	-0.772505	-0.137013	-4.47073	-4.47073	-4.47073	-4.47073	2.58933	-4.47073	-4.47073	-4.47073	-4.47073	2.85018	-1.13258	-4.47073	-1.19396	0.340619	-4.47073	-4.47073	-4.47073	-4.47073	1.77939	-4.47073	0	3.3625	4.17748	-4.47073	-4.47073	-3.1623	-4.47073	2.0504	-4.47073	-4.47073	-4.47073	-1.10749	-4.47073	-4.47073	-4.47073	-4.47073	-0.310969	-1.47634
46630	-7.64386	0.0176369	-7.64386	-7.64386	-7.64386	-7.64386	1.13422	-7.64386	-7.64386	-7.64386	-7.64386	-7.64386	-2.02974	-7.64386	-2.16942	-2.30472	-7.64386	-7.64386	0.385044	-3.12658	-7.64386	0	-0.545403	-7.64386	-7.64386	-7.64386	-7.64386	2.628	-7.64386	-7.64386	-7.64386	-7.64386	-7.64386	0.51662	1.17101	-0.501443	-7.64386	-7.64386	1.18517	-7.64386	-7.64386	-7.64386	-7.64386	-7.64386	-7.64386	-7.64386	0.515914	-7.64386	-7.64386
47943	0.725698	-4.81604	-2.50144	1.48579	1.18688	-0.252913	-1.76513	0.57918	0.977023	0.807108	-0.741059	0.185867	0.231064	-1.86197	-1.01567	-2.9568	-1.92851	1.46994	-2.55554	-0.390812	0.329755	-1.22162	0.355016	-0.342086	0.185613	1.55729	-2.1016	-1.8365	1.05318	-2.14561	-4.81604	0.160533	0.649569	0.340619	1.10514	-1.11372	0.72718	-1.01042	-1.59902	1.64593	-0.658356	-4.81604	-2.94675	0.279174	1.37607	-0.227185	-1.85726	-2.45878	-0.374823
46995	2.14081	1.8425	0.56179	0.200379	0.800082	-0.452846	-1.69619	-5.79586	-0.65699	-1.3629	-1.84892	0.162597	1.11397	0.819014	0.473215	-0.0972704	-1.38949	2.46347	1.37173	-1.11841	0.981414	1.05963	0.515309	-1.44105	1.23192	-0.589659	1.12902	0.754118	-2.11654	-0.488026	-0.522634	0.862352	-0.911316	-2.12155	-1.0737	-2.99424	-0.101443	1.86924	-0.89835	-1.33461	-0.748069	-1.51622	0.260146	1.00928	-0.749281	1.13455	1.60212	-1.72071	-1.19429
47944	1.65306	1.00842	-1.35993	0.709996	1.80995	0.217355	0.470303	-0.972563	-1.02151	0.49917	-3.15843	-0.0408234	-4.05889	-1.40966	-0.577982	-0.788863	-1.61971	4.30336	-3.00231	-0.462157	0.555816	0.197991	-0.142258	-1.22162	0.0621217	-0.50226	0.875859	-0.982791	-4.05889	-0.164884	-1.34593	-0.619049	-0.244514	-1.07522	-0.768568	-0.0505024	2.04865	1.1762	-0.423139	1.45749	-0.0981966	-2.45799	-1.76709	-0.90671	-2.07704	-0.678303	-0.483783	-2.83547	0.277033
47945	3.00816	-1.23514	-3.47714	-2.77398	1.1475	-2.94564	2.48993	-1.90131	2.63485	-0.864596	-0.285425	-2.27579	1.81455	0.117828	-4.3629	-0.777443	-4.3629	2.94576	-4.3629	1.81447	1.01142	1.27781	-4.3629	0.446891	-1.87514	-0.027675	-0.238374	-4.3629	2.00148	1.63045	-4.3629	0.321351	-1.19595	1.93316	-2.32409	-1.91594	-0.894054	1.6116	-0.268295	-0.636212	-1.8247	-4.3629	-2.26534	-4.3629	-4.3629	-2.18115	-4.3629	-1.15875	-3.191
46997	0.505891	-3.61176	-1.53491	-0.316528	0.950543	0.742696	-1.64205	-0.764886	-0.198593	-0.932086	-2.13416	-0.251195	1.53804	-0.957636	0.842778	-1.00607	0.00259452	1.87495	1.11597	0.308477	-0.537005	-1.06582	0.875544	-0.56043	0.148218	-0.216418	-0.512514	0.169155	-0.8847	-1.44654	-2.44772	0.152508	0.252779	-0.511485	1.05846	-1.0113	0.905813	-0.834699	-0.223138	-0.562559	-0.55385	-1.43362	-0.730249	-2.99194	1.03252	0.71264	-0.308645	-0.957636	-1.31509
47946	3.055	-4.673	-1.15232	-1.2512	-4.673	-4.673	-0.766357	-1.5039	-4.673	-4.673	-0.789611	-4.673	-4.673	-4.673	-4.673	-4.673	-4.673	3.95288	-4.673	-4.673	-4.673	1.01021	-4.673	-0.814768	-0.512308	0.152378	-4.673	-4.673	-4.673	-4.673	-4.673	-1.75828	-4.673	0.775514	-4.673	-4.673	-4.673	1.61753	0.394295	-0.943694	-1.662	-4.673	-4.673	-4.673	-4.673	-4.673	2.85983	0.966061	-4.673
46471	2.13845	0.421479	0.122739	-0.0628063	0.546857	-0.908876	-0.661775	-4.17397	-2.5345	-0.73889	-2.87832	0.698574	1.28942	-0.917842	0.47747	-0.0238564	-0.26708	2.05766	3.23326	-1.41773	0.588613	-0.360305	1.01214	-1.7539	1.14307	0.377401	0.785006	0.20063	-1.55089	0.106214	-0.62638	-0.118727	-0.783638	-2.26951	-0.208728	-2.15586	-0.244685	-1.00347	-0.427983	-1.42314	-0.0584429	-1.60296	-0.506968	0.403159	0.0192037	1.179	0.107286	-0.380446	-1.43792
47662	-8.11779	-8.11779	-3.52949	3.21743	-7.673	-8.11779	-3.85726	-1.16004	-8.11779	-2.70557	1.45217	-8.11779	-0.954837	-0.144648	2.63222	-1.26847	-8.11779	-8.11779	-5.25429	1.1877	0.216486	1.61847	1.61786	-8.11779	1.66079	-8.11779	-3.94786	-2.16877	-8.11779	2.1126	-8.11779	-8.11779	-8.11779	2.4878	0.33182	-5.86986	-8.11779	-8.11779	2.76396	-8.11779	2.56445	-0.587489	2.74214	-0.634419	-8.11779	-8.11779	-7.05889	-8.11779	0.32435
47948	3.00211	0.993348	0.410233	1.76977	2.24996	0.687956	0.27023	-1.65517	-2.53199	0.758303	-2.33061	0.0947766	0.514602	-1.99309	0.269991	-0.625489	-0.905899	2.77733	-2.34227	0.308128	0.579277	-0.192975	-0.54393	-1.59771	-0.251539	-1.06975	1.19276	0.346872	0.771125	-0.708632	-1.57175	-1.21156	-0.109826	-0.0929555	-1.78886	0.213378	2.48625	0.815739	-0.170232	1.57105	-1.62861	-2.10532	-1.61087	-0.24554	-2.55894	1.2596	0.0846086	-3.57691	0.244644
47949	-4.24059	-4.24059	-2.4112	-1.01742	-4.24059	-1.18442	-0.861972	-0.297786	-1.13258	2.44361	1.42121	-4.24059	-0.697827	-4.24059	0.923187	-4.24059	-0.12202	0.41446	-4.24059	0.815903	-1.6425	-0.424881	-2.0523	-4.24059	-1.09019	0.972104	-0.16246	2.84461	-0.596841	-0.16246	-1.89916	-3.62415	0.645425	0.834469	-1.44458	-0.563838	0.595313	0.524365	2.60571	0.778713	0.694568	-2.15264	0.0167816	-4.24059	1.60502	-3.10036	-0.728096	-4.24059	0.604925
47950	0.636265	-1.50226	-1.19133	0.140124	1.45085	0.330903	1.22725	-1.91376	-1.68038	1.18282	-3.42043	0.177471	0.80653	-2.39745	0.193204	0.0779266	-1.95344	3.75848	-0.72142	1.47192	-0.900234	-0.633972	-0.152805	-1.11185	0.158854	-1.18705	1.10373	-0.0576919	0.198871	-0.434793	-2.03386	0.18954	1.21872	-0.961283	2.63069	1.4079	0.83058	1.09721	-0.543299	1.01493	1.9843	-1.96917	-2.05769	-1.56704	-1.97426	-0.949812	0.361768	-1.24708	0.0471195
47951	-0.861972	0.73127	0.505383	2.41846	0.482642	1.01892	-0.806922	-0.511896	0.321004	0.667483	-2.0523	-0.348133	-1.62861	0.0747794	-0.928237	3.69962	-1.20889	3.9734	-0.245198	-1.3259	2.74222	0.132379	0.83285	-2.26188	-1.32157	1.27697	1.62994	1.09004	-1.1504	-0.119197	1.23113	-0.232939	0.536749	1.6722	-0.193965	1.0588	2.58864	2.45899	-1.35624	1.99559	-2.191	-2.07461	0	1.96569	1.07375	-1.40392	-1.85465	-2.57777	-0.418697
47010	-5.1078	-1.52243	-1.70181	-1.53994	-1.50349	-2.39517	4.38671	-5.1078	-5.1078	-0.12926	-4.54962	-5.1078	2.29619	1.19975	1.13763	0.308827	-5.1078	-5.1078	2.36384	-0.163591	-0.671393	2.1927	1.83228	-5.1078	-5.1078	-5.1078	-2.30472	5.73622	-5.1078	-5.1078	-5.1078	-1.55216	-0.560643	2.54456	4.19617	2.63401	-5.1078	-5.1078	5.28006	-5.1078	-5.1078	-1.24811	-5.1078	-5.1078	-5.1078	-5.1078	3.13965	-1.9686	-5.1078
47014	2.11806	-0.578844	0.378623	-0.330973	0.403922	-0.23243	-0.761947	-4.84892	-2.90509	0.00805655	-2.98622	1.97155	1.80904	-0.504919	0.271545	-0.651088	-0.759258	2.34443	2.83617	-0.671853	1.03745	0.357946	0.458277	-1.53742	1.56876	-0.21625	1.2302	-0.299383	-1.73216	-0.434793	-0.301515	0.092884	-0.519528	-2.18705	-0.22803	-2.07036	0.98251	-0.556606	0.638676	-2.40431	-1.28842	-0.734563	0.792106	0.0434845	-0.241953	0.968791	0.277747	-1.18377	-1.25946
47952	-1.0604	-3.75438	-3.75438	-3.75438	-3.75438	-1.98908	-0.0369699	0.428464	-0.397258	2.35448	1.58106	-1.3419	-1.55852	-3.75438	-0.534914	-3.75438	-0.239396	-3.75438	-3.75438	-0.257908	-3.75438	-1.53116	-3.75438	-3.19363	-1.68826	2.83147	-3.20556	1.7612	-2.15264	-1.679	-3.75438	-2.8365	0.576764	1.12598	-1.28701	0.147697	0.615134	0.592349	0.42417	-0.712173	-2.40049	-3.75438	-2.63666	-3.75438	1.00662	-3.75438	-1.12784	-3.75438	0.559247
46633	-2.56149	-1.42857	-2.01508	0.458277	0.746485	-0.989077	0.880568	-1.98165	0.413702	0.501821	-2.91921	0.46634	-2.20158	-0.977668	-2.43518	-1.14051	-0.403733	-5.2709	0.274411	0.80149	-0.32572	0.416299	1.80137	-0.278584	-1.8997	1.43355	-2.2856	0.316377	-2.30187	-1.53074	-3.191	0.77602	0.824483	0.739589	1.63087	-0.92714	-0.307216	0.145351	0.690909	-0.544771	-2.2709	-0.674153	-0.748554	-2.54709	-1.14784	-2.01742	-3.16359	0.637378	0.339137
47953	0.941782	-0.395549	-3.92796	-1.37632	2.20964	0.617863	1.1275	-1.57046	-2.84373	1.38416	-1.44969	-0.358639	-0.345198	-2.12784	-0.416577	0.84318	-0.112787	-0.871707	-1.64521	1.29754	0.508327	-1.87091	-0.488228	-0.154088	-0.122334	-0.219102	0.203013	0.836894	0.866077	-1.27474	-2.20556	-0.87382	1.19238	0.535854	-1.24914	1.01878	2.07152	0.41446	1.64159	-0.0584429	-0.53575	-0.516842	-0.450479	-2.67669	-0.141144	2.15598	-0.983646	-0.99683	1.91502
46634	-2.6529	0.264596	0.608809	-0.0816138	1.33948	0.437015	0.712552	-0.57906	-0.210396	0.880881	-1.76415	0.499374	-0.733603	0.988412	-0.518908	-0.41523	0.0550568	-4.75244	-0.18968	1.11337	0.115566	1.45196	1.47768	-0.625489	-1.29336	1.62728	-1.19166	-1.04335	-3.67116	-1.55385	-2.78091	-1.1678	0.072586	-0.43226	1.46158	-1.58251	0.242206	0.196103	0.91104	-1.88151	-2.61883	-1.11092	-1.39062	-0.152965	-0.103302	-1.13606	-3.01508	-0.0997418	-1.17658
46364	1.12816	-0.343732	-3.09173	1.26033	0.435309	0.183963	1.73279	0.397036	-1.15521	1.75348	-2.17072	-1.26639	-2.79686	-4.29619	-1.08039	-2.00984	-1.78289	-0.377632	-4.74468	-2.23379	-0.897543	-3.06492	2.63127	-1.08498	0.200253	1.32625	-1.96184	0.0261627	0.462681	-1.92194	-1.92413	-1.38836	1.14196	1.87212	4.90602	1.8759	1.28942	0.425459	-0.125793	3.8382	-3.41273	-4.74468	-1.48762	-1.79386	2.77539	-4.74468	-4.74468	-0.462356	2.41045
47025	-0.284194	-4.13289	-4.13289	-1.82266	-4.13289	-1.01304	0.858379	0.642378	-0.247423	0.464564	1	-2.52866	-2.60384	-4.13289	-0.569608	-4.13289	-4.13289	-4.13289	-4.13289	1.31307	-2.9703	-4.13289	-4.13289	-4.13289	-1.69806	0.288654	-4.13289	-0.234635	-1.11247	-4.13289	-4.13289	-3.45799	0.639695	0.931078	-0.125006	0.133958	1.53262	1.04047	1.96846	-0.454229	1.23891	-4.13289	0.870424	-4.13289	1.61796	-4.13289	-0.112319	-4.13289	0.636265
46636	0.898557	-2.98965	0.0150693	-0.602088	3.11388	-0.0898814	1.68271	-0.504919	2.45497	-4.32193	-2.84788	-1.74952	-0.667034	-2.86355	-4.11779	-0.734323	-4.11279	2.06347	-4.77992	1.48367	-0.959318	-3.79386	3.43293	-3.68038	1.37501	-1.13163	0.33308	1.39023	1.79647	1.91613	-6.15843	-1.18869	-0.486408	1.33617	0.369048	1.55998	0.117961	1.97658	0.287236	2.19519	0.727006	-3.96128	-3.04216	-3.43129	3.79008	-2.851	-1.38345	-0.0212186	-4.24605
47727	0.492622	0.665302	0.766807	-0.580138	0.844787	-0.201742	-0.431481	-3.08927	-2.00926	-0.830075	-3.30187	1.21145	-1.63846	-2.41196	-0.518494	0.531768	-0.89459	-3.36438	2.02829	-0.0306192	1.15892	0.518334	-0.530948	-4.03032	0.967464	-0.827256	-1.46953	0.598746	-0.42585	-1.29725	-2.00578	0.253021	-0.427789	-0.842698	1.06826	-1.11497	0.744592	-0.324094	0.114234	-1.86881	-0.809196	-1.48884	1.49692	-3.1818	-0.806922	0.208392	-0.691523	-1.19727	-0.148001
47954	2.8488	0.553164	-0.594443	-0.269686	1.89945	1.24269	-0.0585932	-1.98222	-0.198262	0.293253	-2.90077	0.689478	1.1488	0.951812	0.500496	0.203013	-1.44654	2.61188	-0.373327	-0.530948	-0.798366	-0.333334	1.30987	-1.25981	0.852159	-0.376882	-0.276835	-0.101753	-1.05799	0.163112	-0.252742	0.569783	-0.306145	-1.30793	0.0920721	-0.404114	-0.241953	1.00295	-0.545192	-0.529906	-0.0044793	-1.24059	-3.11404	-1.30045	0.262553	-1.16165	0.496616	-0.912673	-0.466736
47955	0.737427	2.52922	0.874049	0.953302	1.50894	-0.0273809	0.237441	-2.91267	-0.855954	-0.0628063	-2.98736	-0.100206	1.90037	-0.770043	1.13139	0.473735	-1.02738	2.0327	-0.0118789	-0.152644	0.122209	-0.784632	-0.698529	-1.13416	-2.98736	0.256407	0.381616	0.335026	-0.853605	-1.01625	0.982656	-0.741783	-0.807932	0.0852887	1.07471	-0.547721	-1.13543	-0.322108	0.365021	-0.398208	-0.703689	-0.956236	-0.305788	-0.219942	0.735349	-0.465938	0.0750534	-2.16942	0.0444641
47957	-4.86145	-0.55385	-4.86145	-1.18672	1.9082	1.90624	1.79954	-4.86145	-1.89218	-1.13828	-4.86145	3.31875	1.39676	-1.37295	-1.66429	0.00216242	0.139993	-0.673003	-0.607353	-1.91812	-4.86145	0.00273852	-4.86145	-4.86145	0.840201	-4.86145	2.32703	-0.102063	1.61027	-4.86145	-1.84996	-1.98051	-4.86145	-1.96241	4.09112	1.34011	-4.86145	-0.861448	1.87236	-4.86145	-4.86145	-4.12029	-4.86145	-4.86145	-4.86145	1.09606	-2.74565	2.41365	-1.06764
47958	-4.14561	-4.14561	-4.14561	-0.949255	-4.14561	-4.14561	0.111833	0.0751903	-1.29477	0.471968	-0.0369699	-4.14561	-4.14561	-4.14561	-1.35107	-4.14561	-4.14561	-4.14561	-4.14561	0.515208	-0.159074	-4.14561	-4.14561	-4.14561	-4.14561	1.07868	-4.14561	-4.14561	-4.14561	-4.14561	-4.14561	-4.14561	0.718877	0.697863	-4.14561	-1.40316	0.650029	0.139077	0.853117	-2.25154	0.956577	-4.14561	0.757877	-4.14561	-0.364013	-4.14561	-2.15714	-4.14561	0.794603
47788	0.184217	-3.78588	-2.74758	-2.22702	0.567253	0.306612	-0.359379	-0.605376	0.365021	2.25338	-2.52201	0.225398	0.427177	-3.8762	-1.1504	-1.7051	-3.19892	-6.60121	-2.58294	1.19377	-0.687335	-0.933187	3.0979	-2.9908	0.292311	-0.330066	-2.93898	0.856627	-1.28842	1.54992	-3.91267	2.53299	-0.89325	0.0615688	1.9665	0.986302	0.171079	-0.91648	2.94909	1.53645	-0.509635	-6.60121	-0.98965	-4.52616	0.844145	-2.4089	0.065848	1.17862	2.56189
47439	0.764346	-0.078259	-0.71762	0.770702	0.524565	0.642101	-0.563838	-0.67738	-0.172018	0.785509	-2.47634	0.341075	0.475085	0.175045	0.0712135	-1.16942	-1.17821	1.57357	-0.70275	-0.847622	0.660472	-0.248451	-0.767094	-1.32049	0.118758	-0.789362	0.00259452	-0.170069	0.0284277	-0.716197	-0.594443	-0.828537	-0.804904	-1.12092	-0.508403	-0.634867	-0.299205	0.292664	-0.362158	0.0319597	-0.721658	-0.637558	-0.803393	0.290188	-1.13892	-0.52533	0.107554	-0.490051	-0.556181
46643	-0.521183	-3.41581	-1.09696	-0.648824	1.66353	0.840765	-0.3485	-0.976816	0.300534	0.983094	-2.12155	-0.638456	0.19232	-0.924947	0.318924	-0.828281	-1.85413	-3.41581	-1.54878	0.442758	-0.378944	-0.508403	-0.295128	-0.267253	-0.492281	0.193204	-1.94786	-0.258253	0.111966	-1.20357	-2.03919	-0.27073	0.825297	1.16253	0.959918	-0.321207	-0.0525957	-0.046921	0.932439	0.920827	-0.297254	-1.20956	-0.521598	-3.41581	-0.191986	-0.872499	0.0854247	-1.3485	0.755058
47959	0.95977	-0.213906	-0.975113	0.779302	0.971442	1.05915	-0.598806	-1.79236	-0.487621	-0.166017	-1.71123	0.790272	0.531169	0.0344975	-0.594008	0.0797024	1.09903	2.32369	-0.398969	0.0150693	-1.34081	-0.174784	-0.421786	-0.967194	1.0754	0.067914	-0.244685	-0.571965	-0.427013	-1.16133	-1.71028	-0.392516	-0.475134	-0.427013	0.883464	-0.675305	-0.079478	-0.714775	-0.29956	0.322851	-0.126896	-0.693621	-0.698295	-0.00636186	-0.776207	-0.844769	-0.948419	-0.77868	-1.31437
47790	0.706818	-2.72834	0.0724489	-2.40431	2.01685	0.171975	-1.2605	-1.34593	-0.13242	-0.104387	-2.38911	0.118626	0.243669	-1.00491	0.678342	0.489029	-1.38157	0.357496	1.67785	0.252052	0.130008	-0.721658	0.838105	-0.631735	-0.7051	1.1527	-0.691523	0.380064	-0.3655	-0.202738	-1.00984	-0.282614	-0.0131886	0.665666	0.931683	-0.518288	0.437867	-0.0508013	0.70044	0.716069	-1.39935	-1.62593	0.391108	-1.90239	0.294194	-2.87832	0.99458	-1.15297	-0.321027
47960	0.914029	0.56881	0.0816123	0.669571	1.10293	0.215741	-0.33388	-3.30045	-0.533869	-1.17625	-1.94064	0.146655	0.74028	-0.749523	-0.0297353	-0.453044	-0.706747	2.40239	0.0429244	0.372395	0.698752	0.137766	0.00187429	-1.69666	0.533763	0.0246034	0.467593	-0.199918	-2.51375	-0.250165	-1.50717	-0.275437	0.261471	-1.12312	0.516116	-4.57691	-0.30793	0.52717	-1.19429	-0.220278	-0.870387	-1.16618	-0.398018	-1.32446	1.1308	0.110363	-0.884967	-0.910502	0.0873271
47774	-4.93016	-1.49289	-4.93016	-1.13733	-0.524915	-0.96663	1.73812	-2.77794	-0.766112	0.681764	-3.75828	-4.93016	-0.870915	-0.107648	-2.60209	1.23824	-0.123277	-4.93016	0.95628	2.29769	-2.88364	-0.368849	2.7745	-4.93016	0.74192	-0.164723	-0.640929	1.79098	-0.108114	-1.79586	-2.50226	4.31573	-0.156338	0.802565	1.50706	-4.93016	-0.179841	-1.01888	0.611739	-1.84684	-1.03327	1.69319	-1.82521	-4.93016	-0.651768	0.0961269	-0.355129	0.979513	-1.54036
47961	1.26694	0.323889	0.175557	0.549916	0.624616	0.405992	-0.864334	-3.44851	-1.31366	-0.945082	-3.05289	0.132643	1.41581	-0.0267928	0.682304	-1.20158	-0.279634	1.41646	0.0817487	0.148479	0.231801	0.263876	0.339479	-0.279284	1.04474	0.716069	0.304511	0.712552	-2.86565	-0.151522	-1.18017	-0.718806	-0.157142	-1.25326	-0.28736	-0.994528	0.305795	-0.273692	0.153676	-0.523878	-0.909689	-1.07948	0.215492	-2.01859	1.66844	1.01628	-1.58988	-0.92714	-1.10191
47962	-1.85883	-0.358269	-0.928787	0.538041	-0.208061	1.11517	1.73084	-1.80894	0.148739	0.176961	-3.90617	1.38973	-0.609332	-2.57433	-0.517668	0.251568	0.200504	1.91365	-3.17397	0.609093	-1.15232	-1.0743	0.232415	-1.5043	1.25417	-1.33497	1.11962	-1.54246	-0.629501	-2.59074	-0.248622	-0.600555	-1.73312	-0.880445	2.62642	2.37239	1.24714	-0.625267	0.454913	0.458697	1.85985	-3.90617	-2.32626	0.251689	-1.85152	-3.90617	-1.69199	0.878215	0.335598
47792	0.0911243	-1.91539	-2.52616	-1.9703	0.242206	0.758815	-0.46554	0.113967	0.227864	-0.390434	-0.41062	0.738292	-0.2567	-1.85465	-0.605376	0.814181	-0.0634092	1.58496	-1.88523	0.0771062	-0.779918	0.100439	-0.642054	-0.121863	0.705491	0.792106	-1.5216	-0.343366	0.251325	-0.70275	-1.9885	-0.628162	-0.183441	-1.51457	0.83131	0.0751903	0.0261627	0.386259	0.552771	0.705137	-0.284019	-1.46674	-0.531156	-0.98593	-0.0237097	-3.44379	0.328722	-1.07188	-0.075064
46631	1.3662	-11.7027	-11.7027	-11.7027	-11.7027	-11.7027	-11.7027	-11.7027	-11.7027	-0.304541	-11.7027	-11.7027	-0.262227	-0.859614	-11.7027	-11.7027	-11.7027	-11.7027	-11.7027	-0.465938	-11.7027	0.621618	1.18612	-1.19429	-11.7027	-11.7027	-11.7027	-11.7027	0.84326	2.80587	-11.7027	-0.118884	-11.7027	2.47225	-7.13797	-11.7027	-11.7027	-11.7027	1.60715	2.42608	-11.7027	-11.7027	-11.7027	-11.7027	-11.7027	-11.7027	0.57124	-11.7027	-11.2877
47963	-5.12784	-1.95904	-5.12784	-5.12784	-5.12784	0.924328	2.04792	-5.12784	-3.53952	-4.09789	-5.12784	3.02898	0.84543	-5.12784	-3.57691	0.256165	-0.588357	0.0387171	-5.12784	-5.12784	-5.12784	-1.5043	-1.30472	-5.12784	0.174662	-5.12784	1.81713	-1.48277	-2.85413	-5.12784	-5.12784	-2.29195	-5.12784	-2.78687	4.42697	1.99903	-5.12784	-0.976248	2.29649	-5.12784	-5.12784	-3.25154	-5.12784	-5.12784	-5.12784	0.919149	-2.79987	2.67735	-5.12784
47964	1.49226	2.20326	0.379066	0.306612	0.603502	0.0429244	-1.04275	-2.79286	0.240498	-0.613741	-1.57519	-0.14178	0.706199	1.16111	0.589955	-0.0238564	-0.993092	4.30972	1.48259	-0.743956	0.767231	1	0.732226	-0.720232	0.742696	-1.10129	0.724563	0.953824	-1.31653	-0.297077	-0.342269	0.67428	-0.569608	-1.0265	-0.49289	-1.4852	-0.246738	0.241718	-0.206063	-0.102527	-0.926865	-1.41312	0.537445	0.170438	-0.638905	0.399445	0.998845	-1.88577	-0.639355
47965	-1.50799	-1.12973	1.24665	-0.730727	1.13468	1.97673	0.144699	-1.75779	0.86576	0.671656	-3.12658	1.79056	0.142348	-2.15907	-1.63173	-1.86355	0.139731	2.77345	-2.46196	1.1553	-1.17919	0.35242	0.952259	-1.43051	1.78789	-0.705806	2.34358	-2.02268	-1.93622	-2.5454	0.437334	-0.0369699	-0.278234	-0.972563	1.57265	3.66123	1.59043	-0.636885	1.56477	-0.472529	0.220825	-3.25843	-2.07948	0.075738	0.8819	-3.58208	-1.84011	0.227864	0.442545
47967	-3.03741	2.85655	0.929261	0.852638	-0.0911103	-4.9568	0.104068	-7.79586	-7.79586	2.27489	-3.33352	-2.65199	3.32836	-0.234805	1.6736	1.00274	-1.60209	0.038998	-0.0828356	-0.513749	0.397146	1.55252	1.03118	-0.920298	0.051024	-6.77992	2.89429	-1.12186	-7.79586	2.16861	1.12228	-1.2304	0.734309	-2.14497	0.373398	-1.93016	-5.51293	-3.5649	1.63928	-6.13797	0.375957	0.155749	0.524264	0.339935	1.13271	-1.89218	-0.183933	-1.16553	-5.07826
46645	4.55873	-1.51128	0.0833836	-6.29903	-5.91267	-6.29903	-6.29903	0.775008	-1.43362	0.259544	-1.22465	-6.29903	-6.29903	-6.29903	-1.19496	-6.29903	-6.29903	0.809661	-0.967194	-1.24161	-6.29903	0.962068	-0.545614	1.00166	-0.0149368	1.23278	-6.29903	-6.29903	-6.29903	0.700617	0.222928	0.735349	-0.625044	0.824809	-2.12469	-6.29903	-0.335335	0.24062	2.45504	-6.29903	0.389016	-6.29903	-1.10067	-6.29903	-6.29903	-5.1078	2.62316	0.758133	-1.56576
47971	-0.631735	-2.81198	-1.49005	1.27959	-0.180005	-2.15072	1.80628	-1.02974	-1.88737	-2.37707	-1.37071	0.946357	0.0771062	-1.50799	0.00518438	2.55065	1.53366	5.00945	0.249021	1.01571	2.22243	0.879078	1.13086	0.483674	0.402176	-6.04931	1.56203	0.966504	-6.04931	1.59903	-0.125478	0.894061	1.25387	-0.244172	0.978855	-0.829819	-1.52616	-3.01742	-1.12375	-0.150081	-0.638681	-1.17169	0.106348	-1.02591	-1.45364	-6.04931	-0.387223	-0.533242	-2.7819
47441	0.629846	0.806778	0.585443	0.253989	0.90766	0.270708	-0.592267	-1.45601	0.172231	-0.2567	-1.88897	-0.415037	0.984261	-0.30793	-0.160202	0.0176369	-0.593137	3.01144	0.221815	-0.0578421	-0.0522964	-0.13242	0.459851	-0.602745	0.220825	-0.22297	0.577344	0.137635	-0.525538	-0.370154	-0.929336	-0.524708	-0.376882	-0.451859	0.549028	-0.999135	-0.579922	-0.00592721	0	0.0990932	-0.57025	-1.7617	-0.595969	-0.00231016	0.266876	-0.182459	-0.513131	-0.71596	-0.345198
47794	-1.00376	0.766468	-2.8039	-2.8039	0.00891709	-0.808943	-2.8039	-1.92413	1.41397	-0.876731	-2.8039	-2.8039	-2.8039	-2.8039	-0.923031	0.996244	-0.875672	-2.8039	1.16916	-0.00520307	0.715893	-2.8039	-0.187871	-2.8039	0.271665	-2.29974	-2.8039	2.4791	2.38786	-2.8039	-2.8039	5.36854	-0.795609	0.305329	0.505993	-0.425075	-0.0881934	-0.338433	-0.784881	-2.8039	-1.60516	-2.8039	0.161565	-2.8039	2.30112	-2.8039	-0.261708	-1.09789	0.614757
46313	1.79788	0.267476	0.124593	0.473631	0.179001	-0.87382	-1.52949	-3.16618	-0.637558	-0.445755	-3.64205	0.378512	1.40419	0.330329	-0.108892	0.46289	-1.12124	-2.63846	0.787098	1.28883	-0.407938	-0.314553	0.832688	-1.45799	0.276437	-0.0923402	-0.166341	-0.236503	-2.63666	-0.698295	-0.0776499	0.24987	-1.85517	-0.458981	-0.237183	-1.73169	1.7896	-0.522634	-0.125951	-0.305967	-1.04157	-0.197269	-0.267253	-1.2716	0.0955869	2.40746	-0.899157	-1.54751	-1.03446
46646	-5.99309	-5.99309	0.207268	-5.99309	0.851279	-0.977952	-0.426625	-1.90131	-0.000288568	-0.36086	-5.99309	-0.0343081	1.79261	-0.87382	0.118094	-4.13289	-0.162945	0.92729	0.771548	-0.983932	2.01167	0.743558	-0.166665	2.29302	-0.799872	0.57056	0.533165	-0.248279	0.750692	0.0455828	-1.58338	-1.16974	1.31655	-2.25291	-0.245711	0.182565	-0.311327	-0.200581	1.74661	1.36093	-1.00578	0.394843	0.535356	-5.99309	2.32639	1.19118	0.374733	0.835682	1.35885
47973	1.51803	1.944	1.29895	0.240253	1.45896	1.0859	-0.978805	-5.93016	-1.93677	-1.32735	-2.79186	0.582171	1.28753	1.18992	-0.100051	-0.954837	-0.213404	2.82118	0.756084	-0.135586	0	0.588613	0.336855	-0.960721	0.557484	-0.803645	0.898092	0.611739	-3.96353	0.184471	-0.578844	-0.62638	-0.335335	-1.75633	0.96739	-1.39783	-1.37445	0.032383	-0.216082	-0.593137	-0.780413	-0.507788	0.456491	1.80735	-0.284194	1.56925	-1.44144	-3.32626	-0.924125
47974	-1.16586	-0.440459	-4.54288	-4.54288	-0.80768	3.68424	4.50995	-4.54288	0.703987	0.0112094	-4.54288	4.73037	-1.01363	-0.54962	-1.34703	1.95341	0.509341	2.1978	-4.54288	-4.54288	-4.54288	-2.191	0.642748	0.35095	-4.54288	0	0.317883	-0.676688	-1.37407	-4.54288	-0.910231	-1.81401	-4.54288	-2.32626	5.04748	6.43624	-1.53366	1.49667	2.72962	-4.54288	-4.02327	-4.54288	-4.54288	-2.2109	-1.89647	-1.99942	-0.164238	4.28502	-1.00549
47977	0.324811	1.61193	-2.02034	-1.0945	0.273695	1.62162	-0.0912639	-5.07339	-1.24195	-1.31581	-3.11154	1.63385	2.71807	-0.85491	0.703101	0.384602	0.16543	4.36533	0.52687	-1.56149	-0.840629	1.02013	-0.31563	-0.361787	-0.0530446	-2.39289	4.01987	1.72883	-1.23379	-1.26812	-0.484792	-2.57089	-2.50717	-0.00534787	0.329755	0.0905825	-4.1818	0.527371	1.33205	-1.58381	0.434134	-0.00795672	-3.26812	0.904503	-1.18311	-1.86723	1.21095	0.720454	-2.17853
47978	-1.46037	1.36547	-0.565545	-0.749523	1.76422	0.750607	2.57616	-2.40354	-2.66475	0.403922	-5.69526	1.15769	1.06502	-1.90023	1.17364	-0.903468	-0.738168	4.82485	-5.02562	0.495286	0.161049	0.288063	-1.26361	-0.854127	1.22509	-2.8049	2.1783	-3.34666	-0.698764	0.348799	-2.37482	0.130931	0.669752	-1.81756	1.90373	2.30542	0.381726	-1.15843	-1.49777	0.151339	0.498557	-2.22837	-3.65472	1.64824	-0.782149	-1.31761	-0.876466	-0.531782	-1.20789
47979	0.313826	-0.625267	0.0147838	1.99259	1.39138	-3.25291	-4.64747	-4.07097	0.263635	-2.39062	-3.73121	-3.02327	-0.0254707	-1.93346	-2.88364	-1.29371	1.23149	0.990084	0.708231	-0.689893	-0.594879	0.908582	2.16024	-1.60691	-0.553426	1.94942	-0.930435	0.286408	-0.378569	3.10884	-4.19496	-2.01683	0.295841	2.00935	1.51172	-4.64747	-1.51334	0.0852887	-1.71976	1.60174	0.737946	-1.6416	0.827494	-2.05409	4.26349	-4.64747	-2.24948	-1.26569	1.20683
46647	5.04755	0.504366	1.37306	1.17856	-6.18968	-6.12784	4.99245	-9.20025	-6.74855	0.0216219	-8.58727	-9.20025	-1.73841	-2.65472	1.75536	-9.20025	-9.20025	7.20905	-7.673	-9.20025	3.28727	2.67362	2.94568	4.52774	-0.372206	-1.63039	-7.09789	3.66916	-8.00231	1.93685	-2.85726	-9.20025	-8.33352	2.52742	-9.20025	-9.20025	5.26654	-1.50635	2.05332	2.80306	-1.00839	1.24969	-6.01159	0.776104	4.60661	3.27466	-9.20025	-9.20025	0.0761486
47980	-1.18442	-2.72356	0.494364	-3.4852	1.30042	1.32682	-1.75001	-0.879914	1.3309	-0.233617	-3.69526	1.48223	0.569297	-2.26882	-1.17397	-1.92851	-0.75268	4.1681	-4.0517	1.49395	-1.2223	-0.431481	0.89033	-1.0622	1.50136	-0.251024	1.18967	-1.2723	-1.15843	-3.25981	-0.685477	0.320427	0.0635029	-0.103767	1.0467	2.5213	1.76562	0.0614306	1.2854	1.2661	1.5427	-4.34227	-2.86355	-2.81909	1.26694	-5.65836	-1.31043	0.93259	0.5889
46417	3.16575	0.249021	-2.16359	0.216238	-1.81046	0.81492	-0.426432	-1.70793	-1.1488	-1.4568	-0.524293	1.89052	3.00184	0.594835	0.825786	0.943284	-4.85308	-4.85308	-4.85308	0.454597	-1.07097	-4.85308	1.16582	-1.00549	2.28223	-0.040675	-0.753896	1.51702	0.653519	2.25178	-2.05349	0.172231	-0.00679665	-0.448115	1.20314	-0.972846	1.32481	-0.600337	3.58139	-1.24469	-1.16424	0.12075	-0.688729	-0.228199	0.443394	-4.85308	-0.287712	-0.272994	0.149259
46632	0.500802	1.10775	-0.563199	-0.200581	1.31921	0.429429	-0.761947	-1.2039	-0.0325362	-0.478145	-2.09912	0.510962	2.10471	-0.816545	0.958434	-0.0101344	-0.910231	0.279412	-1.31833	0.159887	0.0695647	-1.17234	-1.24742	-0.347582	0.349705	0.237319	-0.785378	-0.683391	-0.284897	-1.45127	-1.51169	-1.55047	-0.174947	0.449112	0.833335	-0.681307	-0.10656	-0.157946	-0.225666	1.18713	0.510759	-0.52824	-1.63756	-1.40851	-0.432455	-0.407364	0.27858	-2.11904	0.0968016
47984	0.434668	-0.988504	-5.2109	-1.7824	0.044604	1.69421	2.90664	-1.54204	0.257131	1.70221	-3.33935	3.01904	1.84904	-4.48358	-0.281211	0.610606	0.342327	-1.82317	-0.673923	0.592828	-0.91757	-0.0709665	-0.0934172	-0.827769	0.659651	-2.98507	2.15312	1.72448	-5.2109	-3.1078	-2.57691	-0.702046	-1.71407	-0.266385	2.1791	2.70396	1.23413	0.101919	2.29563	0.12446	1.68271	-1.54625	-2.73312	-3.3452	-0.787368	-5.2109	-0.730488	2.57829	-2.70934
47211	0.240375	0.716508	-0.963532	0.511164	-0.0272338	-0.202406	1.69203	-1.64115	-0.618827	-0.964939	-2.46355	1.55159	0.770533	-2.62149	-0.609552	-1.24777	-0.508198	1.57473	0.100978	0.793688	-0.452057	-0.625934	-0.644533	-0.811979	0.111165	0.185105	-0.391002	0.471864	-0.842439	-1.93016	-0.202904	0.101112	-0.184425	0.0799754	0.436055	2.43875	-0.363271	0.135666	-0.544351	1.64372	-0.878852	-1.2605	-0.669327	-1.6056	-0.318686	1.70505	0.15017	-0.0384508	-0.416577
47212	0.704695	1.12585	-0.13005	0.683921	0.188274	-0.174296	-1.48318	-1.75292	-0.0522964	-0.772998	-2.07339	-0.41523	0.32262	-1.43557	-0.39498	-1.65245	-0.854127	1.43941	-0.492687	-0.353837	-0.993666	-0.149761	0.03492	-1.22297	0.209017	-0.145925	-0.0582927	0	-1.22567	-2.89754	0.303927	-0.190174	-0.438503	-0.190339	0.512783	0.653243	-0.184261	-0.0723311	-0.732165	0.62527	-0.478547	-0.724039	-0.590962	-0.387034	-0.317067	1.73596	-1.14976	-0.546667	-0.140666
47219	-0.217424	-0.596405	-0.112475	0.88096	0.323197	1.38189	-0.650861	-0.576476	0.11836	-0.295836	-2.30329	-0.198427	0.734135	-1.4274	-0.744681	-1.39176	-1.39441	1.32866	0.206393	-0.192975	-0.618606	-0.630171	-0.231752	-0.131787	0.492725	-0.151843	0.753861	-0.0288519	-1.46037	-1.31222	0.0787464	-0.132736	-0.266559	-0.326624	0.237441	1.44953	-0.0682413	0.0764223	-0.41523	0.0824301	-0.439676	-0.72142	-0.515192	-0.553214	-0.512719	0.470719	-1.18771	-0.59379	-0.0331266
47220	-0.878587	0.244887	-0.367546	-0.0384508	-0.196608	-0.227692	-1.63442	-0.830845	-0.945638	-0.551733	-1.63442	-1.63442	-1.63442	-1.63442	-1.63442	-1.63442	-1.63442	2.60139	-1.63442	-1.07795	-1.63442	-1.63442	-1.63442	-1.63442	-0.647016	-0.00317743	-1.63442	1.17677	-0.151522	-1.63442	-1.63442	-0.128629	-1.47313	-1.01275	-1.63442	2.22974	0.290542	-0.122963	-0.437721	1.2661	-1.63442	-1.63442	-1.63442	-1.63442	-0.885233	2.60973	-0.243831	-1.63442	-0.323913
47226	0.417812	0.0156403	-0.617056	-0.427789	0.540226	0.952781	-0.374636	-1.43012	-1.3752	-0.367918	-2.6529	0.189793	1.24202	-0.460568	-0.358269	-0.452057	-0.733363	2.18187	1.4756	-0.0895743	-0.335881	-0.112007	-0.0908029	-0.519114	-0.092494	-0.341903	0.32262	0.562181	-0.41889	-0.978236	-0.237864	-0.274564	0.100978	-0.283141	0.83374	1.65439	0.707966	-1.03239	0.0353424	0.657457	-0.658811	-0.761947	-0.725947	-0.93429	0.149389	1.09065	-0.879648	-0.842439	-0.64905
47225	0.721416	0.53655	-0.385526	0.582556	0.486251	0.548338	-0.124692	-1.25532	-0.76783	-0.404114	-2.86355	-0.13622	0.541118	-1.08222	-0.61772	-1.11935	-1.02034	-2.86355	0.362891	-0.202074	-0.644758	-0.857783	-0.442614	-0.970017	0.0668125	-0.30561	0.474462	0.0444641	-0.822656	-1.22871	-0.571536	-0.444773	-0.85491	-0.454625	-0.135269	1.0054	-0.443595	-0.272994	-0.305967	0.157691	-0.837017	-1.10129	-0.884434	-0.442614	-0.490456	2.35352	-0.48076	-0.270034	-0.250852
46463	-0.939261	-0.843992	-1.0113	-0.666347	0.316957	-0.192645	-1.07765	-1.38722	-1.14592	-0.693854	-1.92139	-1.1078	0.527271	-1.92139	-1.84322	-1.92139	-1.92139	2.98008	0.213876	0.102725	0.15004	-0.926317	-1.17919	-1.92139	-0.0650684	0.00877371	0.648281	-0.158429	0.208642	-1.92139	-1.92139	-0.111539	-1.391	-0.759991	1.02056	2.19928	-0.352179	-0.221623	-0.255667	0.906891	0.13014	-1.92139	-1.92139	-1.12469	-0.209728	1.32527	-0.618606	-0.89325	0.253989
46649	-0.00216567	-0.217591	-0.724755	-0.313656	-3.45324	-0.213738	-0.21625	0.926303	0.703367	-1.50308	-0.397068	0.474773	-4.51293	0.775598	0.347212	1.39391	0.945008	-4.51293	-4.51293	1.06578	0.418028	-1.17364	-1.62371	1.10822	0.317999	0.396598	0.0992279	-1.79086	-3.80188	-0.724278	1.14235	1.03323	-0.714775	0.591105	-4.51293	0.669934	0.794686	0.454913	-3.09173	-0.447721	0.552771	1.22731	1.19383	1.76634	-0.895932	-0.343732	-0.00158784	0.363115	0.209017
46655	-4.39897	-4.39897	-2.04513	-4.39897	2.3309	-4.39897	-0.593137	-4.39897	-4.39897	-1.45839	-4.39897	-4.39897	-0.19512	0.0630887	-4.39897	0.225275	0	-4.39897	0.998123	1.37122	-1.31366	-1.59423	1.67681	-1.46594	-1.68873	-4.39897	-1.14656	2.96715	-4.39897	0.197362	0.345623	-0.752194	0.908352	-0.675765	1.9703	-1.22398	-4.39897	-4.39897	-1.15457	-4.39897	-4.39897	2.28176	-1.8196	-4.39897	4.06524	-2.76709	-4.39897	-4.39897	-2.67116
46652	-1.76268	-3.63487	-2.33643	-2.0625	0.782325	-1.22533	0.0267293	-1.18148	-0.956236	-1.02268	-3.63487	-1.79286	1.45575	0.15549	-3.63487	1.53511	-0.85491	-3.63487	0.196355	0.500802	-3.63487	-3.63487	-0.772752	-0.597714	-1.27474	0.13829	-3.63487	1.5913	3.04574	-3.63487	-0.438112	-1.03446	2.32449	-0.471129	2.50548	0.886745	0.723253	0.124725	-1.93071	-3.63487	-2.29265	2.98293	-1.84788	-3.63487	3.33037	3.39562	-1.54078	-0.170556	-1.03505
46656	-0.868806	-3.50964	-3.50964	-3.50964	-2.31473	-3.50964	-3.50964	-3.50964	-3.50964	-3.50964	-3.50964	-3.50964	-0.954277	-3.50964	-3.50964	-3.50964	-3.50964	-3.50964	-3.50964	0.194465	-3.50964	-3.50964	-3.50964	-3.50964	0.583904	-1.47714	-3.50964	-3.50964	-3.50964	-3.50964	-3.50964	-2.22702	1.38488	-3.50964	1.84105	-3.50964	2.306	-3.50964	-3.50964	-3.50964	-3.50964	1.44673	-3.50964	-3.50964	0.786094	-3.50964	-3.50964	-0.741783	-2.39214
48359	-0.300271	0.465295	3.12767	0.407625	0.82546	-3.15714	0.475085	-1.94564	-0.530114	-0.0494569	-1.65699	-0.570464	-1.83393	3.32158	0.617487	-0.748069	-1.25257	-3.15714	3.05577	0.392867	0.447421	-0.345748	0.505789	0.0346383	0.275603	-3.15714	1.80029	0.821057	0.37529	-1.6878	-0.76366	-0.123434	-1.31186	-0.934014	0.972619	-0.534705	-2.41273	-1.8863	-0.743714	0.479955	0.0848807	-0.910502	-0.295836	1.69764	-1.45324	4.24911	-1.09789	-1.06582	0.991463
47787	0.404467	-1.41542	-0.491064	0.869635	1.18193	-0.812992	-0.848141	-0.883635	-0.624154	-0.0793256	-1.50553	-0.790859	0.923796	-0.230567	-1.44026	-1.69526	-0.711937	-0.471329	0.697151	-1.07735	1.47218	0.828063	0.00776959	0.257252	-0.0619024	-0.204898	-0.582296	1.09004	-0.0522964	1.45969	-1.31258	-0.55703	1.40158	-2.00636	-0.349235	-0.29018	-0.0174171	-0.858044	0.0326651	0.257131	-1.19628	0.401194	0.655077	-4.36885	1.60502	0.0924781	0.193456	0.551491	0.198494
46283	0.353775	-6.39289	-0.238034	0.937269	0.884559	0.987757	-0.391569	-0.751222	0.321466	-0.420241	-1.5492	0.7876	-1.26777	-1.61927	-0.966066	0.100439	-0.793107	-1.1421	-0.815529	0.253384	-0.591832	1.10642	-0.777937	-0.458981	0.464041	1.55483	0.430713	-0.291415	-4.75244	-1.84373	-0.829049	0.637471	0.879078	-0.830332	1.91135	-0.497568	0.750692	-0.246567	-0.0843644	-0.095882	-0.278584	-3.27649	-0.855954	-2.95009	-0.148321	-0.376695	-0.268643	-1.10718	0.028852
46640	-0.64905	0.17594	0.0210533	-0.825721	1.09065	-0.448902	-0.299915	-1.99367	-0.957356	-0.0387471	-3.5632	-0.046623	-3.88257	-6.32193	-0.780165	1.40561	-0.901311	-3.27788	2.66305	1.19956	0.651959	-0.795859	0.398022	-6.32193	1.20696	-1.18213	-2.02093	0.233397	0.588996	-1.75487	-2.94786	1.26742	-0.00940813	-0.197765	1.87121	-0.0493076	0.597317	-0.572179	0.098689	-1.85256	0	-2.94786	1.48176	-6.32193	-0.966912	-2.27928	-0.158107	-0.305967	-0.281386
46265	2.44023	-0.0516982	0.263876	-0.220614	1.33176	1.57875	-1.04454	-3.9412	-1.59423	0.291486	-2.01217	0.323197	0.817951	-0.0295881	0.398131	-1.49289	-0.959318	2.76871	0.531968	0.432318	0.064607	-1.03653	-1.6878	-0.574326	0.825297	0.119555	1.543	-0.075216	-2.57433	-0.668868	-1.66383	-0.874349	-0.16004	-1.70228	1.33611	-0.872763	0.0915306	0.0754642	1.2112	-0.889236	-1.41235	-2.52284	-0.333334	0.0885487	0.562865	0.650305	-0.706983	-2.2969	-0.314194
46662	-4.58035	-3.79386	-3.66018	0.267476	1.70412	0.379399	-0.0828356	-2.41812	0.284633	-0.426432	-2.49574	0.18916	-2.73025	0.665484	-1.26396	0.643856	-0.19248	-5.40507	1.92018	0.635615	-2.05409	-0.593137	1.0812	-1.25395	-2.23582	0.832444	-1.96973	-0.771274	-3.18705	-4.25154	-2.31186	-0.0594949	0.588805	0.0779266	0.988121	-1.5547	-0.620823	-0.318866	-0.501239	-1.56747	-4.37782	1.18948	-2.0619	-1.53701	-0.279809	0.876566	-3.70463	-0.268817	-0.568751
46473	-1.90023	-0.346115	-0.199752	-0.153928	1.30795	0.503043	-0.442026	-1.50308	-0.455614	0.609755	-2.9703	-1.07552	0.172999	0.700617	0.593019	-0.196277	-2.17527	1.58976	-1.83702	-0.0237097	0.409472	-1.10036	-0.711701	0.238665	-0.34795	-0.343549	-0.706983	-0.924399	1.21107	-2.04513	-0.644082	-0.657218	0.249506	0.898402	1.42121	-1.07978	-1.06975	-1.04633	0.591967	0.621899	0.815903	-0.7556	-1.42624	-0.977952	-1.74565	0.0673634	0.373509	-1.07643	0.924024
49565	0.146655	0.873104	0.537545	1.3549	0.801407	-0.329341	-0.707925	-1.65154	-0.692222	-0.385337	-2.51705	-0.76783	0.777872	-0.121549	0.77762	0.17479	-0.946472	3.57176	0.23952	-0.57025	-0.307216	-0.218598	0.428786	-0.713592	0.208767	0.0384362	1.49026	-0.127526	-1.10874	-0.584674	-0.142258	-0.186393	-0.176903	-0.483178	0.382391	-0.826233	-0.570893	-0.683854	-0.208561	-0.368104	0.0180644	-1.56235	-0.90185	1.69902	0.249627	-0.770781	-0.537843	-0.970865	-0.382137
47985	-1.34044	-0.772752	-2.33134	-1.31905	-1.14529	-1.38045	1.91502	-2.9737	-0.114191	4.13279	4.41747	-1.1291	-1.05319	6.08033	5.08047	3.88969	2.77102	9.03562	5.6201	-2.29195	0.2949	-0.793357	6.99849	6.02977	-1.73073	-0.0703605	4.23459	-1.78637	-2.22837	4.62647	3.99026	-2.57175	5.64699	4.98521	-2.131	-1.49614	-0.860923	-2.43129	5.77487	-0.351811	-2.20889	3.92514	-0.614845	1.93055	-1.88523	5.93352	-0.988504	-1.36959	-2.05529
47576	1.59913	-1.77596	-2.89325	2.58763	0.171463	3.98805	-2.40354	-1.66979	-0.431092	-0.274041	-2.57863	2.75166	0.92136	-1.54498	0.0963968	-2.45482	0.452068	0.0441843	-0.546667	0.864097	-4.11779	-2.08559	-1.61264	-0.305253	3.39048	0.940655	0.164529	-0.171856	-0.955396	-1.10222	-2.91812	0.0588014	0.463309	-0.826489	3.09943	-0.693621	0.421371	-0.336792	0.846233	0.284514	-1.27334	-0.230567	-3.24332	0.826193	-0.48076	-0.59837	0.462576	-0.88977	0.0892269
47800	-0.861448	-0.588357	-0.110293	0.491289	1.30504	-0.230736	0.521352	-0.138759	-0.310611	-0.16715	-2.33643	0.226632	0.252173	0	0.0473988	-1.01217	-1.59248	0.890174	-0.765131	0.0469799	-0.29442	-0.942584	0.336626	-1.14561	-0.0284105	-0.594443	0.369159	0.31313	-0.419662	-0.317606	-1.22432	1.08794	0.723078	-0.161169	1.18352	0.843421	0.879	0.699196	-0.079478	1.06046	0.116365	-2.35476	-0.976532	-1.79636	-0.70228	0.41997	-0.49289	-0.514367	0.756596
46666	-3.63129	-3.63129	-3.63129	2.93525	3.63996	-1.17072	0.432318	-3.19628	-1.08528	-0.0193166	1.51531	-3.63129	-3.63129	-3.63129	2.2496	-3.63129	-3.63129	-3.63129	-3.63129	-1.83599	-1.89754	-3.63129	-1.4933	-3.63129	-2.08743	-1.55894	-3.63129	2.41216	-3.63129	-3.63129	-3.63129	-0.331881	1.49447	0.47892	3.24938	0.0464212	-3.63129	-1.86723	1.70629	-0.962969	-0.538262	-3.63129	-1.54162	-3.63129	-3.63129	-3.63129	-0.727618	-3.63129	-1.64025
47264	-1.07279	-1.83239	-1.6144	-1.83239	0.116764	0.343351	-1.83239	-1.52991	0.313826	-0.218766	-1.83239	-1.18968	0.152768	-1.83239	-0.0650684	-1.83239	-1.83239	-1.83239	-0.21558	-0.181313	-1.83239	-1.83239	-1.83239	-1.83239	-0.565759	0.0855606	-1.83239	-0.516842	-1.83239	-1.83239	-1.83239	-0.456207	-0.216921	0.346418	1.00999	-1.83239	-1.83239	0.20063	0.281431	2.40651	-0.848921	-1.83239	-0.0400815	-1.83239	0.166458	-1.83239	-0.337156	-1.83239	0.457857
47646	-8.76415	-5.08314	-8.76415	-1.25739	0.701505	-0.052446	-8.76415	-8.76415	-0.303116	-0.883103	0.713344	-8.76415	2.41733	0.120352	-0.102682	-0.867226	-8.76415	-1.62638	-0.0992781	-8.76415	0.678162	-1.97596	-8.76415	0.311387	-8.76415	0.474462	-1.08927	-8.76415	-8.76415	-8.76415	0.618709	-8.76415	2.40803	0.975337	-8.76415	-8.76415	-8.76415	-8.76415	-8.76415	0.788602	-8.76415	0.247806	0.362778	1.96665	-8.76415	0.54201	-8.76415	-8.76415	-8.76415
47801	0.0201999	-1.05439	-1.20623	0.804467	-0.227354	0.0335111	0.824238	-1.45324	-0.861448	0.279174	-2.56576	0.0419438	1.64284	0.432853	0.423524	0.356144	-0.546878	0.0712135	3.00978	-0.0315037	0.273576	-1.09111	-0.987646	-0.151843	-0.161492	-0.983646	0.585347	0.0817487	1.60122	-1.0081	-0.439481	-1.05889	-1.0743	-0.699935	0.788268	0.401303	-2.1016	-1.75098	0.042084	0.18916	-1.18541	-0.309359	-0.791608	-0.395549	0.432318	2.63689	-1.49533	1.57342	-0.679227
46315	-2.41966	7.61008	-1.40049	-1.94453	-0.876731	0.364684	-0.815022	-1.62193	-0.484994	0.458697	2.59629	-1.85413	-0.751222	5.53415	6.67997	4.56824	0	6.75638	5.19097	-1.63397	-3.19232	-0.0190242	4.76561	4.56004	0.214995	-0.202572	5.20193	-0.731685	4.81546	3.43261	5.32578	-2.57089	3.39219	2.37276	-2.69993	-1.81655	-3.27649	-0.236673	2.23174	0.030548	-2.131	3.9111	-0.185245	4.0058	0.0274372	1.57391	0.970265	-1.2643	-1.25188
47988	0.435309	-2.4089	-2.95009	-1.2716	-0.0909566	-0.799872	-0.451662	-2.49005	0.594453	1.32976	-2.57433	-1.4309	1.718	0.0529723	-1.68641	-1.8247	-0.234465	-0.341537	-0.0875801	0.486663	0	-0.951764	0.474773	0.829362	0.266876	0.363788	-0.536168	-0.0219508	1.06798	-0.372206	-2.4852	0.185613	-0.615729	0.111298	-0.251195	-0.30668	0.492007	0.104873	3.00739	0.347892	-1.03801	-0.763905	0.0508847	-3.87832	0.522357	2.0391	-0.155052	-1.86302	0.703101
[truncated: 372 more rows]
[truncated: 143 more columns]

[truncated: 3 more sheets: Table S4, Table S5, Table S6 ]
